# Supplementary material for: New Indomalayan Nebularmis species (Heterotardigrada: Echiniscidae) provoke a discussion on its intrageneric diversity
Source: Zoological Lett. 2021 Apr 12;7:6. doi: 10.1186/s40851-021-00172-0 (PMC8040243; doi:10.1186/s40851-021-00172-0)
Supplement: Supplementary file 2 — Additional file 2. 18S rRNA alignment. [file 40851_2021_172_MOESM2_ESM.fasta]

>Neb.aur_MM.003.01
TTAGTTTACATGGATAACTGTGGTAATTCTAGAGCTAATACATGCAGCAAGCCTTGACCC
TTACGGGCAAGGCGCAGTTATTAGATCAAAAACCAATCGGTTGTACTTTCGGGTGCAGCC
GTTACTTTGGTGACTCTGAGTAACCACAGCGAACCGTATGGCCTCGTGCTCGACGGTCTG
TCAGTCAAGCAACTGCCTTATCAGCTTGTTGTTAGGTTATATGCCTAACAAGGCTTCAAC
GGGTAACGAACGATCGGGGTCGGATATCGGAGAGGGAGCTTGAGAAACGGCTACCACTTC
CAAGGAAGGCAGCAGGCGCGCAAATTACCCACTCTCGGCATGAGGAGGTAGCGATAAAAT
GTATCGATGCGGGGCCTTTAGTGCCTTCGTAATCGGAATGAGTACACTTTAAATCCTATA
ACGAGGACCTATTGGAGGGCAAGTCTGGTGCCAGCAGCCGCGGTAATTCCAGCTCCAATA
GCGTATATTAATGCTGCTGCGGTTAAAAAGCTCGTAGTCGGATCTGGGTTACCGGCGGGT
ACCGCATGTTGCTTCATGCTGCATGTCGTGTACTATACGTGTCGCTTCGGCGGCACTGCC
AGTGTAACGCTGTCTCGTGTAGGCACGTTATGCTGGTCGCCGGAACCACGGGCCGGGTTG
AGCAGCATGCTCTTAATTGCGTGTGTTGTTTACTCGGTGCGTTTACTTTGAAAAAATTGG
AGTGCTCAAAGCAAGCGTACAGTCGCTATGCGGCTTGAACAGTGGTGCATGGAATAATGG
AATAGGGCCTCGGTTCTATTTTGTTGGTTTTAAGATATCGAGGTAATGATTAAGAGGGAC
AGACGGGGACGTTTGTATTGCGACGTTAGAGGTGAAATTCTTGGATCGTCGCAAGACACA
CTAATGCGAA
>Neb.bur_MM.010.01
TTAGTTTACATGGATAACTGTGGTAATTCTAGAGCTAATACATGCAGCAAGCCTTGACCC
TTACGGGCAAGGCGCAGTTATTAGATCAAAAACCAATCGGTTGTACTTTCGGGTGCAGCC
GTTACTTTGGTGACTCTGAGTAACCACAGCGAACCGTATGGCCTCGTGCTCGACGGTCTG
TCAGTCAAGCAACTGCCTTATCAGCTTGTTGTTAGGTTATATGCCTAACAAGGCTTCAAC
GGGTAACGAACGATCGGGGTCGGATATCGGAGAGGGAGCTTGAGAAACGGCTACCACTTC
CAAGGAAGGCAGCAGGCGCGCAAATTACCCACTCTCGGCATGAGGAGGTAGCGATAAAAT
GTATCGATGCGGGGCCATTAGTGCCTTCGTAATCGGAATGAGTACACTTTAAATCCTATA
ACGAGGACCTATTGGAGGGCAAGTCTGGTGCCAGCAGCCGCGGTAATTCCAGCTCCAATA
GCGTATATTAATGCTGCTGCGGTTAAAAAGCTCGTAGTCGGATCTGGGTCTCCGGCGGGT
ACCGCATGTTGCTTCACGCAGCATGTCGTGTACTATACGTGTCGCTTCGGCGGCACTGCC
AGTGTAACGCTGTCTCATGTAGGCACGTTATGCTGGTCGCCGGAACCACGGGCCGGGTTG
AGCAGCATGCTCTTAATTGAGTGTGTTGTTTACTCGGTGCGTTTACTTTGAAAAAATTGG
AGTGCTCAAAGCAAGCGTACAGTCGCTATGCGGCTTGAACAGTGGTGCATGGAATAATGG
AATAGGGCCTCGGTTCTATTTTGTTGGTTTTAAGATATCGAGGTAATGATTAAGAGGGAC
AGACGGGGACGTTTGTATTGCGACGTTAGAGGTGAAATTCTTGGATCGTCGCAAGACACA
CTAATGCGAA
>Neb.bur_MM.010.02
TTAGTTTACATGGATAACTGTGGTAATTCTAGAGCTAATACATGCAGCAAGCCTTGACCC
TTACGGGCAAGGCGCAGTTATTAGATCAAAAACCAATCGGTTGTACTTTCGGGTGCAGCC
GTTACTTTGGTGACTCTGAGTAACCACAGCGAACCGTATGGCCTCGTGCTCGACGGTCTG
TCAGTCAAGCAACTGCCTTATCAGCTTGTTGTTAGGTTATATGCCTAACAAGGCTTCAAC
GGGTAACGAACGATCGGGGTCGGATATCGGAGAGGGAGCTTGAGAAACGGCTACCACTTC
CAAGGAAGGCAGCAGGCGCGCAAATTACCCACTCTCGGCATGAGGAGGTAGCGATAAAAT
GTATCGATGCGGGGCCATTAGTGCCTTCGTAATCGGAATGAGTACACTTTAAATCCTATA
ACGAGGACCTATTGGAGGGCAAGTCTGGTGCCAGCAGCCGCGGTAATTCCAGCTCCAATA
GCGTATATTAATGCTGCTGCGGTTAAAAAGCTCGTAGTCGGATCTGGGTCTCCGGCGGGT
ACCGCATGTTGCTTCACGCAGCATGTCGTGTACTATACGTGTCGCTTCGGCGGCACTGCC
AGTGTAACGCTGTCTCATGTAGGCACGTTATGCTGGTCGCCGGAACCACGGGCCGGGTTG
AGCAGCATGCTCTTAATTGAGTGTGTTGTTTACTCGGTGCGTTTACTTTGAAAAAATTGG
AGTGCTCAAAGCAAGCGTACAGTCGCTATGCGGCTTGAACAGTGGTGCATGGAATAATGG
AATAGGGCCTCGGTTCTATTTTGTTGGTTTTAAGATATCGAGGTAATGATTAAGAGGGAC
AGACGGGGACGTTTGTATTGCGACGTTAGAGGTGAAATTCTTGGATCGTCGCAAGACACA
CTAATGCGAA
>Neb.cir_ID.517.03
TTAGTTTACATGGATAACTGTGGTAATTCTAGAGCTAATACATGCAGCAAGCCTTGACCC
TTACGGGCAAGGCGCAGTTATTAGATCAAAAACCAATCGGTTGTACTTTCGAGTGCAGCC
GTTACTTTGGTGACTCTGAGTAACCACAGCGAACCGTATGGCCTCGTGCTCGACGGTCTG
TCAGTCAAGCAACTGCCTTATCAGCTTGTTGTTAGGTTATATGCCTAACAAGGCTTCAAC
GGGTAACGAACGATCGGGGTCGGATATCGGAGAGGGAGCTTGAGAAACGGCTACCACTTC
CAAGGAAGGCAGCAGGCGCGCAAATTACCCACTCTCGGCATGAGGAGGTAGCGATAAAAT
GTATCGATGCGGGGCCATTAGTGCCTTCGTAATCGGAATGAGTACACTTTAAATCCTATA
ACGAGGACCTATTGGAGGGCAAGTCTGGTGCCAGCAGCCGCGGTAATTCCAGCTCCAATA
GCGTATATTAATGCTGCTGCGGTTAAAAAGCTCGTAGTCGGATCTGGGTCACCGGCGGGT
ACCGCATGTTGCTTCATGCTGCATGTCGTGTACTATACGTGTCGCTTCGGCGGCACTGCC
AGTGTAATGCTGTCTCATGTAGGCACGTTATGCTGGTCGCCGGTACCACGGGCCGGGTTG
AGCAGCATGCTCTTAATTGAGTGTGTTGTTTACTCGGTGCGTTTACTTTGAAAAAATTGG
AGTGCTCAAAGCAAGCGTACAGTCGCTATGCGGCTTGAACAGTGGTGCATGGAATAATGG
AATAGGGCCTCGGTTCTATTTTGTTGGTTTTAAGATATCGAGGTAATGATTAAGAGGGAC
AGACGGGGACGTTTGTATTGCGACGTTAGAGGTGAAATTCTTGGATCGTCGCAAGACACA
CTAATGCGAA
>Neb.cir_TZ.022.01
TTAGTTTACATGGATAACTGTGGTAATTCTAGAGCTAATACATGCAGCAAGCCTTGACCC
TTACGGGCAAGGCGCAGTTATTAGATCAAAAACCAATCGGTTGTACTTTCGAGTGCAGCC
GTTACTTTGGTGACTCTGAGTAACCACAGCGAACCGTATGGCCTCGTGCTCGACGGTCTG
TCAGTCAAGCAACTGCCTTATCAGCTTGTTGTTAGGTTATATGCCTAACAAGGCTTCAAC
GGGTAACGAACGATCGGGGTCGGATATCGGAGAGGGAGCTTGAGAAACGGCTACCACTTC
CAAGGAAGGCAGCAGGCGCGCAAATTACCCACTCTCGGCATGAGGAGGTAGCGATAAAAT
GTATCGATGCGGGGCCATTAGTGCCTTCGTAATCGGAATGAGTACACTTTAAATCCTATA
ACGAGGACCTATTGGAGGGCAAGTCTGGTGCCAGCAGCCGCGGTAATTCCAGCTCCAATA
GCGTATATTAATGCTGCTGCGGTTAAAAAGCTCGTAGTCGGATCTGGGTCACCGGCGGGT
ACCGCATGTTGCTTCATGCTGCATGTCGTGTACTATACGTGTCGCTTCGGCGGCACTGCC
AGTGTAATGCTGTCTCATGTAGGCACGTTATGCTGGTCGCCGGTACCACGGGCCGGGTTG
AGCAGCATGCTCTTAATTGAGTGTGTTGTTTACTCGGTGCGTTTACTTTGAAAAAATTGG
AGTGCTCAAAGCAAGCGTACAGTCGCTATGCGGCTTGAACAGTGGTGCATGGAATAATGG
AATAGGGCCTCGGTTCTATTTTGTTGGTTTTAAGATATCGAGGTAATGATTAAGAGGGAC
AGACGGGGACGTTTGTATTGCGACGTTAGAGGTGAAATTCTTGGATCGTCGCAAGACACA
CTAATGCGAA
>Neb.ind_IN.040.01
TTAGTTTACATGGATAACTGTGGTAATTCTAGAGCTAATACATGCAGCAAGCCTTGACCC
TTACGGGCAAGGCGCAGTTATTAGATCAAAAACCAATCGGTTGTACTTTCGGGTGCAGCC
GTTACTTTGGTGACTCTGAGTAACCACAGCGAACCGTATGGCCTCGTGCTCGACGGTCTG
TCAGTCAAGCAACTGCCTTATCAGCTTGTTGTTAGGTTATATGCCTAACAAGGCTTCAAC
GGGTAACGAACGATCGGGGTCGGATATCGGAGAGGGAGCTTGAGAAACGGCTACCACTTC
CAAGGAAGGCAGCAGGCGCGCAAATTACCCACTCTCGGCATGAGGAGGTAGCGATAAAAT
GTATCGATGCGGGGCCATTAGTGCCTTCGTAATCGGAATGAGTACACTTTAAATCCTATA
ACGAGGACCTATTGGAGGGCAAGTCTGGTGCCAGCAGCCGCGGTAATTCCAGCTCCAATA
GCGTATATTAATGCTGCTGCGGTTAAAAAGCTCGTAGTCGGATCTGGGTTTCCGGCGGGT
ACCGCATGTTGCTTCACGCAGCATGTCGTGTACTATACGTGTCGCTTCGGCGGCACTGCC
AGTGTAATGCTGCCTCATGTAGGCACGTTATGCTGGTCGCCGGAACCACGGGCCGGGTTG
AGCAGCATGCCCTTAATTGAGTGTGTTGTTTACTCGGTGCGTTTACTTTGAAAAAATTGG
AGTGCTCAAAGCAAGCGTACAGTCGCTATGCGGCTTGAACAGTGGTGCATGGAATAATGG
AATAGGGCCTCGGTTCTATTTTGTTGGTTTTAAGATATCGAGGTAATGATTAAGAGGGAC
AGACGGGGACGTTTGTATTGCGACGTTAGAGGTGAAATTCTTGGATCGTCGCAAGACACA
CTAATGCGAA
>Neb.ind_IN.075.01
TTAGTTTACATGGATAACTGTGGTAATTCTAGAGCTAATACATGCAGCAAGCCTTGACCC
TTACGGGCAAGGCGCAGTTATTAGATCAAAAACCAATCGGTTGTACTTTCGGGTGCAGCC
GTTACTTTGGTGACTCTGAGTAACCACAGCGAACCGTATGGCCTCGTGCTCGACGGTCTG
TCAGTCAAGCAACTGCCTTATCAGCTTGTTGTTAGGTTATATGCCTAACAAGGCTTCAAC
GGGTAACGAACGATCGGGGTCGGATATCGGAGAGGGAGCTTGAGAAACGGCTACCACTTC
CAAGGAAGGCAGCAGGCGCGCAAATTACCCACTCTCGGCATGAGGAGGTAGCGATAAAAT
GTATCGATGCGGGGCCATTAGTGCCTTCGTAATCGGAATGAGTACACTTTAAATCCTATA
ACGAGGACCTATTGGAGGGCAAGTCTGGTGCCAGCAGCCGCGGTAATTCCAGCTCCAATA
GCGTATATTAATGCTGCTGCGGTTAAAAAGCTCGTAGTCGGATCTGGGTTTCCGGCGGGT
ACCGCATGTTGCTTCACGCAGCATGTCGTGTACTATACGTGTCGCTTCGGCGGCACTGCC
AGTGTAATGCTGCCTCATGTAGGCACGTTATGCTGGTCGCCGGAACCACGGGCCGGGTTG
AGCAGCATGCCCTTAATTGAGTGTGTTGTTTACTCGGTGCGTTTACTTTGAAAAAATTGG
AGTGCTCAAAGCAAGCGTACAGTCGCTATGCGGCTTGAACAGTGGTGCATGGAATAATGG
AATAGGGCCTCGGTTCTATTTTGTTGGTTTTAAGATATCGAGGTAATGATTAAGAGGGAC
AGACGGGGACGTTTGTATTGCGACGTTAGAGGTGAAATTCTTGGATCGTCGCAAGACACA
CTAATGCGAA
>Neb.ret_GB.031.01
TTATTTTACATGGATAACTGTGGTAATTCTAGAGCTAATACATGCAGCAAGCCTTGACCC
TTACGGGCAAGGCGCAGTTATTAGATCAAAAACCAATCGGTTGTACTTTCGGGTGCAGCC
GTTACTTTGGTGACTCTGAGTAACCACAGCGAACCGTATGGCCTCGTGCTCGACGGTCTG
TCAGTCAAGCAACTGCCTTATCAGCTTGTTGTTAGGTTATATGCCTAACAAGGCTTCAAC
GGGTAACGAACGATCGGGGTCGGATATCGGAGAGGGAGCTTGAGAAACGGCTACCACTTC
CAAGGAAGGCAGCAGGCGCGCAAATTACCCACTCTCGGCATGAGGAGGTAGCGATAAAAT
GTATCGATGCGGGGCCTTTAGTGCCTTCGTAATCGGAATGAGTACACTTTAAATCCTATA
ACGAGGACCTATTGGAGGGCAAGTCTGGTGCCAGCAGCCGCGGTAATTCCAGCTCCAATA
GCGTATATTAATGCTGCTGCGGTTAAAAAGCTCGTAGTCGGATCTGGGTTACCGGCGGGT
ACCGCATGTTGCTTCATGCAGCATGTCGTGTACTATACGTGTCGCTTCGGCGGCACTGCC
AGTGTAATGCTGTCTCGTGTAGGCACGTTATGCTGGTCGCCGGAACCACGGGCCGGGTTG
AGCAGCATGCTCTTAATTGAGTGTGTTGTTTACTCGGTGCGTTTACTTTGAAAAAATTGG
AGTGCTCAAAGCAAGCGTACAGTCGCTATGCGGCTTGAACAGTGGTGCATGGAATAATGG
AATAGGGCCTCGGTTCTATTTTGTTGGTTTTAAGATATCGAGGTAATGATTAAGAGGGAC
AGACGGGGACGTTTGTATTGCGACGTTAGAGGTGAAATTCTTGGATCGTCGCAAGACACA
CTAATGCGAA
>Neb.ret_GB.095.01
TTATTTTACATGGATAACTGTGGTAATTCTAGAGCTAATACATGCAGCAAGCCTTGACCC
TTACGGGCAAGGCGCAGTTATTAGATCAAAAACCAATCGGTTGTACTTTCGGGTGCAGCC
GTTACTTTGGTGACTCTGAGTAACCACAGCGAACCGTATGGCCTCGTGCTCGACGGTCTG
TCAGTCAAGCAACTGCCTTATCAGCTTGTTGTTAGGTTATATGCCTAACAAGGCTTCAAC
GGGTAACGAACGATCGGGGTCGGATATCGGAGAGGGAGCTTGAGAAACGGCTACCACTTC
CAAGGAAGGCAGCAGGCGCGCAAATTACCCACTCTCGGCATGAGGAGGTAGCGATAAAAT
GTATCGATGCGGGGCCTTTAGTGCCTTCGTAATCGGAATGAGTACACTTTAAATCCTATA
ACGAGGACCTATTGGAGGGCAAGTCTGGTGCCAGCAGCCGCGGTAATTCCAGCTCCAATA
GCGTATATTAATGCTGCTGCGGTTAAAAAGCTCGTAGTCGGATCTGGGTTACCGGCGGGT
ACCGCATGTTGCTTCATGCAGCATGTCGTGTACTATACGTGTCGCTTCGGCGGCACTGCC
AGTGTAATGCTGTCTCGTGTAGGCACGTTATGCTGGTCGCCGGAACCACGGGCCGGGTTG
AGCAGCATGCTCTTAATTGAGTGTGTTGTTTACTCGGTGCGTTTACTTTGAAAAAATTGG
AGTGCTCAAAGCAAGCGTACAGTCGCTATGCGGCTTGAACAGTGGTGCATGGAATAATGG
AATAGGGCCTCGGTTCTATTTTGTTGGTTTTAAGATATCGAGGTAATGATTAAGAGGGAC
AGACGGGGACGTTTGTATTGCGACGTTAGAGGTGAAATTCTTGGATCGTCGCAAGACACA
CTAATGCGAA
>Neb.ret_GB.102.09
TTATTTTACATGGATAACTGTGGTAATTCTAGAGCTAATACATGCAGCAAGCCTTGACCC
TTACGGGCAAGGCGCAGTTATTAGATCAAAAACCAATCGGTTGTACTTTCGGGTGCAGCC
GTTACTTTGGTGACTCTGAGTAACCACAGCGAACCGTATGGCCTCGTGCTCGACGGTCTG
TCAGTCAAGCAACTGCCTTATCAGCTTGTTGTTAGGTTATATGCCTAACAAGGCTTCAAC
GGGTAACGAACGATCGGGGTCGGATATCGGAGAGGGAGCTTGAGAAACGGCTACCACTTC
CAAGGAAGGCAGCAGGCGCGCAAATTACCCACTCTCGGCATGAGGAGGTAGCGATAAAAT
GTATCGATGCGGGGCCTTTAGTGCCTTCGTAATCGGAATGAGTACACTTTAAATCCTATA
ACGAGGACCTATTGGAGGGCAAGTCTGGTGCCAGCAGCCGCGGTAATTCCAGCTCCAATA
GCGTATATTAATGCTGCTGCGGTTAAAAAGCTCGTAGTCGGATCTGGGTTACCGGCGGGT
ACCGCATGTTGCTTCATGCAGCATGTCGTGTACTATACGTGTCGCTTCGGCGGCACTGCC
AGTGTAATGCTGTCTCGTGTAGGCACGTTATGCTGGTCGCCGGAACCACGGGCCGGGTTG
AGCAGCATGCTCTTAATTGAGTGTGTTGTTTACTCGGTGCGTTTACTTTGAAAAAATTGG
AGTGCTCAAAGCAAGCGTACAGTCGCTATGCGGCTTGAACAGTGGTGCATGGAATAATGG
AATAGGGCCTCGGTTCTATTTTGTTGGTTTTAAGATATCGAGGTAATGATTAAGAGGGAC
AGACGGGGACGTTTGTATTGCGACGTTAGAGGTGAAATTCTTGGATCGTCGCAAGACACA
CTAATGCGAA
>Neb.ret_IT.126.04
TTATTTTACATGGATAACTGTGGTAATTCTAGAGCTAATACATGCAGCAAGCCTTGACCC
TTACGGGCAAGGCGCAGTTATTAGATCAAAAACCAATCGGTTGTACTTTCGGGTGCAGCC
GTTACTTTGGTGACTCTGAGTAACCACAGCGAACCGTATGGCCTCGTGCTCGACGGTCTG
TCAGTCAAGCAACTGCCTTATCAGCTTGTTGTTAGGTTATATGCCTAACAAGGCTTCAAC
GGGTAACGAACGATCGGGGTCGGATATCGGAGAGGGAGCTTGAGAAACGGCTACCACTTC
CAAGGAAGGCAGCAGGCGCGCAAATTACCCACTCTCGGCATGAGGAGGTAGCGATAAAAT
GTATCGATGCGGGGCCTTTAGTGCCTTCGTAATCGGAATGAGTACACTTTAAATCCTATA
ACGAGGACCTATTGGAGGGCAAGTCTGGTGCCAGCAGCCGCGGTAATTCCAGCTCCAATA
GCGTATATTAATGCTGCTGCGGTTAAAAAGCTCGTAGTCGGATCTGGGTTACCGGCGGGT
ACCGCATGTTGCTTCATGCAGCATGTCGTGTACTATACGTGTCGCTTCGGCGGCACTGCC
AGTGTAATGCTGTCTCGTGTAGGCACGTTATGCTGGTCGCCGGAACCACGGGCCGGGTTG
AGCAGCATGCTCTTAATTGAGTGTGTTGTTTACTCGGTGCGTTTACTTTGAAAAAATTGG
AGTGCTCAAAGCAAGCGTACAGTCGCTATGCGGCTTGAACAGTGGTGCATGGAATAATGG
AATAGGGCCTCGGTTCTATTTTGTTGGTTTTAAGATATCGAGGTAATGATTAAGAGGGAC
AGACGGGGACGTTTGTATTGCGACGTTAGAGGTGAAATTCTTGGATCGTCGCAAGACACA
CTAATGCGAA
>Neb.ret_PL.273.07
TTATTTTACATGGATAACTGTGGTAATTCTAGAGCTAATACATGCAGCAAGCCTTGACCC
TTACGGGCAAGGCGCAGTTATTAGATCAAAAACCAATCGGTTGTACTTTCGGGTGCAGCC
GTTACTTTGGTGACTCTGAGTAACCACAGCGAACCGTATGGCCTCGTGCTCGACGGTCTG
TCAGTCAAGCAACTGCCTTATCAGCTTGTTGTTAGGTTATATGCCTAACAAGGCTTCAAC
GGGTAACGAACGATCGGGGTCGGATATCGGAGAGGGAGCTTGAGAAACGGCTACCACTTC
CAAGGAAGGCAGCAGGCGCGCAAATTACCCACTCTCGGCATGAGGAGGTAGCGATAAAAT
GTATCGATGCGGGGCCTTTAGTGCCTTCGTAATCGGAATGAGTACACTTTAAATCCTATA
ACGAGGACCTATTGGAGGGCAAGTCTGGTGCCAGCAGCCGCGGTAATTCCAGCTCCAATA
GCGTATATTAATGCTGCTGCGGTTAAAAAGCTCGTAGTCGGATCTGGGTTACCGGCGGGT
ACCGCATGTTGCTTCATGCAGCATGTCGTGTACTATACGTGTCGCTTCGGCGGCACTGCC
AGTGTAATGCTGTCTCGTGTAGGCACGTTATGCTGGTCGCCGGAACCACGGGCCGGGTTG
AGCAGCATGCTCTTAATTGAGTGTGTTGTTTACTCGGTGCGTTTACTTTGAAAAAATTGG
AGTGCTCAAAGCAAGCGTACAGTCGCTATGCGGCTTGAACAGTGGTGCATGGAATAATGG
AATAGGGCCTCGGTTCTATTTTGTTGGTTTTAAGATATCGAGGTAATGATTAAGAGGGAC
AGACGGGGACGTTTGTATTGCGACGTTAGAGGTGAAATTCTTGGATCGTCGCAAGACACA
CTAATGCGAA
>Ech.tes_FR.057.31
TTATTTTACATGGATAACTGTGGTAATTCTAGAGCTAATACATGCAGCAAGCCTTGACCC
TTACGGGCAAGGCGCAGTTATTAGATCAAAAACCAATCGGTTGTGTCTTCGGATACAGCC
GTTTTCTTGGTGACTCTGAGTAACCACAGCGAACCGTATGGCCTCGTGCTCGACGGTCTG
TCAGTCAAGCAACTGCCTTATCAGCTTGTTGTTAGGTTATATGCCTAACAAGGCTTCAAC
GGGTAACGAACGATCGGGGTCGGATATCGGAGAGGGAGCTTGAGAAACGGCTACCACTTC
CAAGGAAGGCAGCAGGCGCGCAAATTACCCACTCTCGGCATGAGGAGGTAGCGATAAAAT
GTATCGATGCGGGGCCATTAGTGCCTTCGTAATCGGAATGAGTACACTTTAAATCCTATA
ACAAGGACCTATTGGAGGGCAAGTCTGGTGCCAGCAGCCGCGGTAATTCCAGCTCCAATA
GCGTATATTAATGCTGCTGCGGTTAAAAAGCTCGTAGTCGGATCTGGGTTACCGGCGGGT
ACCACATGTTGCTTCATGCAGCATGTTGTGTACTATACGTGTCGCTTCGGCGGCACTGCC
AGTGTAGCGC---CTCATGTAGGT-TGTTACGCTGGTCGCCGGAACCACGGGCCGGGTTG
AGCAGCATGCTCTTTACTGAGTGTGTTGTTTACTCGGTGCGTTTACTTTGAAAAAATTGG
AGTGCTCAAAGCAAGCGTACAGTCGCTATGCGGCTTGAACAGTGGTGCATGGAATAATGG
AATAGGGCCTCGGTTCTATTTTGTTGGTTTTCAGATATCGAGGTAATGATTAAGAGGGAC
AGTCGGGGACATTTGTATTGCGACGTTAGAGGTGAAATTCTTGGATCGTCGCAAGACACA
CTAATGCGAA
>Dil.oih_GB.098.01
TTATTTAACATGGATAACTGTGGTAATTCTAGAGCTAATACATGCAGCAAGCCTTGACCC
TTCCGGGCAAGGCGCAGTTATTAGATCAAAAACCAATCGGTTGTATCTTCGGATATAGCC
GTTAGCTTGGTGACTCTGAGTAACCACAGCGAACCGTATGGCCTTGTGCTCGACGGTCTG
TCAGTCAAGCAACTGCCTTATCAGCTTGTTGTTAGGTTATATGCCTAACAAGGCTTCAAC
GGGTAACGAACGATCGGGGTCGGATATCGGAGAGGGAGCTTGAGAAACGGCTACCACTTC
CAAGGAAGGCAGCAGGCGCGCAAATTACCCACTCTCGGCATGAGGAGGTAGCAATAAAAT
GTATCGATGCGGGGCCTTTAGTGCCTTCGTAATCGGAATGAGTACACTTTAAATCCTATA
ACAAGGACCTATTGGAGGGCAAGTCTGGTGCCAGCAGCCGCGGTAATTCCAGCTCCAATA
GCGTATATTAATGCTGCTGCGGTTAAAAAGCTCGTAGTCGGATCTGGGTTACCGGCGGGT
ACCGCATGTTGCTTCGTGCAGCATGTTGTGTGCTATACGTGTCGCTTCGGCGGCACTGCC
AGTGTAATGCTGCCTCATGTAGGTACGTTACATTGGTCGCCGGAACCACGGGCCGGGTTG
AGCAGCATGCTCTTAATTGAGTGTGTTGTTTACTCGGTGCGTTTACTTTGAAAAAATTGG
AGTGCTCAAAGCAAGCGTACAGTCGCTATGCGGCTTGAACAGTGGTGCATGGAATAATGA
AATAGGGCCTCGGTTCTATTTTGTTGGTTTTAAGATATCGAGGTAATGATTAAGAGGGAC
AGACGGGGACGTTTGTATTGCGACGTTAGAGGTGAAATTCTTGGATCGTCGCAAGACACA
CTAATGCGAA
