# Supplementary material for: New Indomalayan Nebularmis species (Heterotardigrada: Echiniscidae) provoke a discussion on its intrageneric diversity
Source: Zoological Lett. 2021 Apr 12;7:6. doi: 10.1186/s40851-021-00172-0 (PMC8040243; doi:10.1186/s40851-021-00172-0)
Supplement: Supplementary file 3 — Additional file 3. 28S rRNA alignment. [file 40851_2021_172_MOESM3_ESM.fasta]

>Neb.aur_MM.003.01
GaACTTAAGCATATTAATAAGCGGAGGAAAAGAAACCAACAGGGATATTCTCAGTAACGG
CGAGTGAAGAGAATAAAGCCCAGCGCTGAATCGTATTGCTTGCAAGAGTAGTACGACATG
TAGCGTGAAACTGGCGGCTGTTGATGTTGTCGATGCGTGTAAGTCTCCTTGAGCGGGGCT
CAGTCCCAGAGATGGTGCTAGGCCCGTATCGCGCATGACAAGTACAGCAACGCCCGCTTG
TGGAGAGTCAGGTTGTTTGGGAACACAATCTAAAGCCGGTGGTACACTCCATCGAAGGCT
AAATATGGCCACGAGTCCGATAGCGAACAAGTACCGTGAGGGAAAATTGAAAAGCACTTT
GAAGAGAGAGCGAAATAGTGCGTGAAACCGCTTAGAGGCAAGCAGATGGATTCTCGAAGG
TGTGCATAGGATTACTGTAATAATATTCCTAGTTCTCACGCCACCACTGTTGTTGACGTG
CACCACACGCTGACATTTGGACGCTCGAGATTGGGACTCGTGCCTGCTTGAGACGCTCGG
TGTTGGACGCGTTGAGTTTCTGTGGCACGCAATAACAGAGCAGAGCATTTGTCGTCGCTG
TAAAGCGCCGACTGTGGCCGCTTGCTGATGCATAGTTTCGTTGTGGCGAGGCGCAAGCTT
CGACATGCGGTATGTATTGCAACTCGGCTACTAGTACCGGCAAGACGACTT-TAAGACTC
GGTGGCGAGTA
>Neb.bur_MM.010.01
GaACTTAAGCATATTAATAAGCGGAGGAAAAGAAACCAACAGGGATATTCTCAGTAACGG
CGAGTGAAGAGAATAAAGCCCAGCGCTGAATCGTATTGCTTGAAAGGGTAGTACGACATG
TAGCGTGAAACTGGCGGCTGTTGATGTTGTCGATGCGTGTAAGTCTCCTTGAGCGGGGCT
CAGTCCCAGAGATGGTGCTAGGCCCGTATCGCGCATGACAAGTACAGCAACGCCCGCTTG
TGGAGAGTCAGGTTGTTTGGGAACACAATCTAAAGCCGGTGGTACACTCCATCGAAGGCT
AAATATGGCCACGAGTCCGATAGCGAACAAGTACCGTGAGGGAAAATTGAAAAGCACTTT
GAAGAGAGAGCGAAATAGTGCGTGAAACCGCTTAGAGGCAAGCAGATGGATTCTCGAAGG
TGTGCATAGGATTTTTTA-----GTTTCCTAGTTCTCACGCCACCACTGTTGTTGACGTG
CACCACACGCTGACATTTGGACGCTTGAGATTGGGACTCGTGCCTGCTTGAGACGCTCGG
TGTTGGACGTGTTGAGTTTCTGTGGCATGCAATAACAGAGCAGAGCATTTGTCGTCGCTG
TAAAGCGCCGACTGTAGCCGCTTGCTGATGCATAGTTTCGTTGTGGCGAGGCGCAAGCTT
CGACATGCGGTATGTATTGCAACTCGGCTATTAGTACCGGCAAGACGACTT-TAAGACTC
GGTGGCGAGTA
>Neb.bur_MM.010.02
GaACTTAAGCATATTAATAAGCGGAGGAAAAGAAACCAACAGGGATATTCTCAGTAACGG
CGAGTGAAGAGAATAAAGCCCAGCGCTGAATCGTATTGCTTGAAAGGGTAGTACGACATG
TAGCGTGAAACTGGCGGCTGTTGATGTTGTCGATGCGTGTAAGTCTCCTTGAGCGGGGCT
CAGTCCCAGAGATGGTGCTAGGCCCGTATCGCGCATGACAAGTACAGCAACGCCCGCTTG
TGGAGAGTCAGGTTGTTTGGGAACACAATCTAAAGCCGGTGGTACACTCCATCGAAGGCT
AAATATGGCCACGAGTCCGATAGCGAACAAGTACCGTGAGGGAAAATTGAAAAGCACTTT
GAAGAGAGAGCGAAATAGTGCGTGAAACCGCTTAGAGGCAAGCAGATGGATTCTCGAAGG
TGTGCATAGGATTTTTTA-----GTTTCCTAGTTCTCACGCCACCACTGTTGTTGACGTG
CACCACACGCTGACATTTGGACGCTTGAGATTGGGACTCGTGCCTGCTTGAGACGCTCGG
TGTTGGACGTGTTGAGTTTCTGTGGCATGCAATAACAGAGCAGAGCATTTGTCGTCGCTG
TAAAGCGCCGACTGTAGCCGCTTGCTGATGCATAGTTTCGTTGTGGCGAGGCGCAAGCTT
CGACATGCGGTATGTATTGCAACTCGGCTATTAGTACCGGCAAGACGACTT-TAAGACTC
GGTGGCGAGTA
>Neb.cir_ID.517.03
GaACTTAAGCATATTAATAAGCGGAGGAAAAGAAACCAACAGGGATATTCTCAGTAACGG
CGAGTGAAGAGAATAAAGCCCAGCGCTGAATCGTATTGCTCGCAAGGGTAGTACGACATG
TAGCGTGAAACTGGCGGCTGTTGATGTTGTCGATGCGTGTAAGTCTCCTTGAGCGGGGCT
CAGTCCCAGAGATGGTGCTAGGCCCGTATCGCGCATGACAAGTACAGCAACGCCCGCTTG
TGGAGAGTCAGGTTGTTTGGGAACACAATCTAAAGCCGGTGGTACACTCCATCGAAGGCT
AAATATGGCCACGAGTCCGATAGCGAACAAGTACCGTGAGGGAAAATTGAAAAGCACTTT
GAAGAGAGAGCGAAATAGTGCGTGAAACCGCTTAGAGGCAAGCAGATGGAATCTCGAAGG
TGTGCATAGGATTTTTTATA---GTTTCCTAGTTCTCACGCCACCACTGTTGTTGACGTG
CACCACACGCTGACATTTGGACGCTTGAGATTGGGACTCGTGCCTGCTTGAGACGCTCGG
TGTTGGACGTGTTGAGTTTCTGTGGCATGCAATAACAGAGCAGAGCATTTGTCGTCGCTG
TAAAGCGCCGACTGTAGCCGCTTGCTGATGCATACTCTCGTTGTGGCGAGGCGCAAGCTT
CGACATGCGATGTGTATTGCAACTCGGCTACTAGTACCGGCAAGACGACTT-TAAGACTC
GGTGGCGAGTA
>Neb.cir_TZ.022.01
GAACTTAAGCATATTAATAAGCGGAGGAAAAGAAACCAACAGGGATATTCTCAGTAACGG
CGAGTGAAGAGAATAAAGCCCAGCGCTGAATCGTATTGCTCGCAAGGGTAGTACGACATG
TAGCGTGAAACTGGCGGCTGTTGATGTTGTCGATGCGTGTAAGTCTCCTTGAGCGGGGCT
CAGTCCCAGAGATGGTGCTAGGCCCGTATCGCGCATGACAAGTACAGCAACGCCCGCTTG
TGGAGAGTCAGGTTGTTTGGGAACACAATCTAAAGCCGGTGGTACACTCCATCGAAGGCT
AAATATGGCCACGAGTCCGATAGCGAACAAGTACCGTGAGGGAAAATTGAAAAGCACTTT
GAAGAGAGAGCGAAATAGTGCGTGAAACCGCTTAGAGGCAAGCAGATGGATTCTCGAAGG
TGTGCATAGGATTTTTTATA---GTTTCCTAGTTCTCACGCCACCACTGTTGTTGACGTG
CACCACACGCTGACATTTGGACGCTTGAGATTGGGACTCGTGCCTGCTTGAGACGCTCGG
TGTTGGACGTGTTGAGTTTCTGTGGCATGCAATAACAGAGCAGAGCATTTGTCGTCGCTG
TAAAGCGCCGACTGTAGCCGCTTGCTGATGCATACTCTCGTTGTGGCGAGGCGCAAGCTT
CGACATGCGATGTGTATTGCAACTCGGCTACTAGTACCGGCAAGACGACTT-TAAGACTC
GGTGGCGAGTA
>Neb.ind_IN.040.01
GAACtTAAGCATATTACTAAGCGGAGGAAAAGAAACCAACAGGGATATTCTCAGTAACGG
CGAGTGAAGAGAATAAAGCCCAGCGCTGAATCGTATTGCTTGAAAGGGTAGTACGACATG
TAGCGTGAAACTGGCGGCTGTTGATGTTGTCGATGCGTGTAAGTCTCCTTGAGCGGGGCT
CAGTCCCAGAGATGGTGCTAGGCCCGTATCGCGCATGACAAGTACAGCAACGCCCGCTTG
TGGAGAGTCAGGTTGTTTGGGAACACAATCTAAAGCCGGTGGTACACTCCATCGAAGGCT
AAATATGGCCACGAGTCCGATAGCGAACAAGTACCGTGAGGGAAAATTGAAAAGCACTTT
GAAGAGAGAGCGAAATAGTGCGTGAAACCGCTTAGAGGCAAGCAGATGGATTCTCGAAGG
TGTGCATAGGATTTT---------TTTCCTAGTTCTCACGCCACCACTGTTGTTGACGTG
CACCACACGCTGACATTTGGACGCTTGAGATTGGGACTCGTGCCTGCTTGAGACGCTCGG
TGTTGGACGTGTTGAGTTTCTGTGGCATGCAATAACAGAGCAGAGCATTTGTCGTCGCTG
TAAAGCGCCGACTGTAGCCGCTTGCTGATGCATATTTTCGTTGTGCCGAGGCGCAAGCTT
CGACATGCGGTGTGTATTGCAACTCGGCTATTAGTACCGGCAAGACGACTT-TAAGACTC
GGTGGCGAGTA
>Neb.ind_IN.075.01
GAACtTAAGCATATTACTAAGCGGAGGAAAAGAAACCAACAGGGATATTCTCAGTAACGG
CGAGTGAAGAGAATAAAGCCCAGCGCTGAATCGTATTGCTTGAAAGGGTAGTACGACATG
TAGCGTGAAACTGGCGGCTGTTGATGTTGTCGATGCGTGTAAGTCTCCTTGAGCGGGGCT
CAGTCCCAGAGATGGTGCTAGGCCCGTATCGCGCATGACAAGTACAGCAACGCCCGCTTG
TGGAGAGTCAGGTTGTTTGGGAACACAATCTAAAGCCGGTGGTACACTCCATCGAAGGCT
AAATATGGCCACGAGTCCGATAGCGAACAAGTACCGTGAGGGAAAATTGAAAAGCACTTT
GAAGAGAGAGCGAAATAGTGCGTGAAACCGCTTAGAGGCAAGCAGATGGATTCTCGAAGG
TGTGCATAGGATTTT---------TTTCCTAGTTCTCACGCCACCACTGTTGTTGACGTG
CACCACACGCTGACATTTGGACGCTTGAGATTGGGACTCGTGCCTGCTTGAGACGCTCGG
TGTTGGACGTGTTGAGTTTCTGTGGCATGCAATAACAGAGCAGAGCATTTGTCGTCGCTG
TAAAGCGCCGACTGTAGCCGCTTGCTGATGCATATTTTCGTTGTGCCGAGGCGCAAGCTT
CGACATGCGGTGTGTATTGCAACTCGGCTATTAGTACCGGCAAGACGACTT-TAAGACTC
GGTGGCGAGTA
>Neb.ret_GB.031.01
GAACTTAAGCATATTAATAAGCGGAGGAAAAGAAACCAACAGGGATATTCTCAGTAACGG
CGAGTGAAGAGAATAGAGCCCAGCGCTGAATCGTATTGCTTGCAAGAGTAGTACGACATG
TAGCGTGAAACTGGCGACTGTTGATGTTGTCGATGCGTGTAAGTCTCCTTGAGCGGGGCT
CAGTCCCAGAGATGGTGCTAGGCCCGTATCGCGCATGACAAGTACAGCAACGCCCGCTTG
TGGAGAGTCAGGTTGTTTGGGAACACAATCTAAAGCCGGTGGTACACTCCATCGAAGGCT
AAATATGGCCACGAGTCCGATAGCGAACAAGTACCGTGAGGGAAAATTGAAAAGCACTTT
GAAGAGAGAGCGAAATAGTGCGTGAAACCGCTTAGAGGCAAGCAGATGGATTCTCGAAGG
TGTGCATAGGATTATTACT-----ATTCCTAGTTCTCACGCCACCACTGTTGTTGACGTG
CACCATACGCTGACATTTGGACGCTTGAGATTGGGACTCGTGCCTGCTTGAGACGCTCGG
TGTTGGACGTGTTGAGTTTCTGTGGCATGCAATAACAGAGCAGAGCATTTGTCGTCGCTG
TAAAGCGCCGACTGTAGCCGCTTGCTGATGCATATTTTCGTTGTGGCGAGGCGCAAGCTT
CGACATGCGATATGTATTGCAACTCGGCTATTAGTACCGGCAAGACGACTT-TAAGACTC
GGTGGCGAGTA
>Neb.ret_GB.095.01
GAACTTAAGCATATTAATAAGCGGAGGAAAAGAAACCAACAGGGATATTCTCAGTAACGG
CGAGTGAAGAGAATAGAGCCCAGCGCTGAATCGTATTGCTTGCAAGAGTAGTACGACATG
TAGCGTGAAACTGGCGGCTGTTGATGTTGTCGATGCGTGTAAGTCTCCTTGAGCGGGGCT
CAGTCCCAGAGATGGTGCTAGGCCCGTATCGCGCATGACAAGTACAGCAACGCCCGCTTG
TGGAGAGTCAGGTTGTTTGGGAACACAATCTAAAGCCGGTGGTACACTCCATCGAAGGCT
AAATATGGCCACGAGTCCGATAGCGAACAAGTACCGTGAGGGAAAATTGAAAAGCACTTT
GAAGAGAGAGCGAAATAGTGCGTGAAACCGCTTAGAGGCAAGCAGATGGATTCTCGAAGG
TGTGCATAGGATTATTACT-----ATTCCTAGTTCTCACGCCACCACTGTTGTTGACGTG
CACCATACGCTGACATTTGGACGCTTGAGATTGGGACTCGTGCCTGCTTGAGACGCTCGG
TGTTGGACGTGTTGAGTTTCTGTGGCATGCAATAACAGAGCAGAGCATTTGTCGTCGCTG
TAAAGCGCCGACTGTAGCCGCTTGCTGATGCATATTTTCGTTGTGGCGAGGCGCAAGCTT
CGACATGCGATATGTATTGCAACTCGGCTATTAGTACCGGCAAGACGACTT-TAAGACTC
GGTGGCGAGTA
>Neb.ret_GB.102.09
GAACTTAAGCATATTAATAAGCGGAGGAAAAGAAACCAACAGGGATATTCTCAGTAACGG
CGAGTGAAGAGAATAGAGCCCAGCGCTGAATCGTATTGCTTGCAAGAGTAGTACGACATG
TAGCGTGAAACTGGCGGCTGTTGATGTTGTCGATGCGTGTAAGTCTCCTTGAGCGGGGCT
CAGTCCCAGAGATGGTGCTAGGCCCGTATCGCGCATGACAAGTACAGCAACGCCCGCTTG
TGGAGAGTCAGGTTGTTTGGGAACACAATCTAAAGCCGGTGGTACACTCCATCGAAGGCT
AAATATGGCCACGAGTCCGATAGCGAACAAGTACCGTGAGGGAAAATTGAAAAGCACTTT
GAAGAGAGAGCGAAATAGTGCGTGAAACCGCTTAGAGGCAAGCAGATGGATTCTCGAAGG
TGTGCATAGGATTATTACT-----ATTCCTAGTTCTCACGCCACCACTGTTGTTGACGTG
CACCATACGCTGACATTTGGACGCTTGAGATTGGGACTCGTGCCTGCTTGAGACGCTCGG
TGTTGGACGTGTTGAGTTTCTGTGGCATGCAATAACAGAGCAGAGCATTTGTCGTCGCTG
TAAAGCGCCGACTGTAGCCGCTTGCTGATGCATATTTTCGTTGTGGCGAGGCGCAAGCTT
CGACATGCGATATGTATTGCAACTCGGCTATTAGTACCGGCAAGACGACTT-TAAGACTC
GGTGGCGAGTA
>Neb.ret_IT.126.04
GAACTTAAGCATATTAATAAGCGGAGGAAAAGAAACCAACAGGGATATTCTCAGTAACGG
CGAGTGAAGAGAATAGAGCCCAGCGCTGAATCGTATTGCTTGCAAGAGTAGTACGACATG
TAGCGTGAAACTGGCGGCTGTTGATGTTGTTGATGCGTGTAAGTCTCCTTGAGCGGGGCT
CAGTCCCAGAGATGGTGCTAGGCCCGTATCGCGCATGACAAGTACAGCAACGCCCGCTTG
TGGAGAGTCAGGTTGTTTGGGAACACAATCTAAAGCCGGTGGTACACTCCATCGAAGGCT
AAATATGGCCACGAGTCCGATAGCGAACAAGTACCGTGAGGGAAAATTGAAAAGCACTTT
GAAGAGAGAGCGAAATAGTGCGTGAAACCGCTTAGAGGCAAGCAGATGGATTCTCGAAGG
TGTGCATAGGATTATTACT-----ATTCCTAGTTCTCACGCCACCACTGTTGTTGACGTG
CACCATACGCTGACATTTGGACGCTTGAGATTGGGACTCGTGCCTGCTTGAGACGCTCGG
TGTTGGACGTGTTGAGTTTCTGTGGCATGCAATAACAGAGCAGAGCATTTGTCGTCGCTG
TAAAGCGCCGACTGTAGCCGCTTGCTGATGCATATTTTCGTTGTGGCGAGGCGCAAGCTT
CGACATGCGATATGTATTGCAACTCGGCTATTAGTACCGGCAAGACGACTT-TAAGACTC
GGTGGCGAGTA
>Neb.ret_PL.273.07
GAACTTAAGCATATTAATAAGCGGAGGAAAAGAAACCAACAGGGATATTCTCAGTAACGG
CGAGTGAAGAGAATAGAGCCCAGCGCTGAATCGTATTGCTTGCAAGAGTAGTACGACATG
TAGCGTGAAACTGGCGGCTGTTGATGTTGTCGATGCGTGTAAGTCTCCTTGAGCGGGGCT
CAGTCCCAGAGATGGTGCTAGGCCCGTATCGCGCATGACAAGTACAGCAACGCCCGCTTG
TGGAGAGTCAGGTTGTTTGGGAACACAATCTAAAGCCGGTGGTACACTCCATCGAAGGCT
AAATATGGCCACGAGTCCGATAGCGAACAAGTACCGTGAGGGAAAATTGAAAAGCACTTT
GAAGAGAGAGCGAAATAGTGCGTGAAACCGCTTAGAGGCAAGCAGATGGATTCTCGAAGG
TGTGCATAGGATTATTACT-----ATTCCTAGTTCTCACGCCACCACTGTTGTTGACGTG
CACCATACGCTGACATTTGGACGCTTGAGATTGGGACTCGTGCCTGCTTGAGACGCTCGG
TGTTGGACGTGTTGAGTTTCTGTGGCATGCAATAACAGAGCAGAGCATTTGTCGTCGCTG
TAAAGCGCCGACTGTAGCCGCTTGCTGATGCATATTTTCGTTGTGGCGAGGCGCAAGCTT
CGACATGCGATATGTATTGCAACTCGGCTATTAGTACCGGCAAGACGACTT-TAAGACTC
GGTGGCGAGTA
>Ech.tes_FR.057.31
gAATTTAAGCATATTAATAAGCGGAGGAAAAGAAACCAACAGGGATATTCTCAGTAACGG
CGAGTGAAGAGAATGGAGCCCAGCGCTGAATCGTATTGCTTGCAAGAGTAGTACGACATG
TAGCGTGAAACTGGCGGCTGTTGCTGTTGCCGATGCGTGTAAGTCTTCTTGAGCGGGGCT
CAGTCCCAGAGATGGTGCTAGGCCCGTATCGCGCATGGCAAGTACAGCGACGCCCGCTTG
TGGAGAGTCAGGTTGTTTGGGAACACAATCTAAAGCCGGTGGTACACTCCATCGAAGGCT
AAATATGGCCACAAGTCCGATAGCGAACAAGTACCGTGAGGGAAAATTGAAAAGCACTTT
GAAGAGAGAGCGAAATAGTGCGTGAAACCGCTTAGAGGCAAGCAGATGGATTCTCGAAGG
TGTGCATAGGATTTGT---------TTCCTAGTTCTCACGCCACCACTGTTGTTGACGTG
CACCACGCACTGATATTTGGACGCTTGAGATTGGGACTTGTGCCTGCTCGAGACGCTCGG
TATCAATTGCGTTGAGTTGTTGTGGCATGCAATAACAGCGCAGAGCATATGTCGTCGCTG
TAAAGCGCCGACTGTGGCCGCTTGCTGATGCAT--TGTCGTTGTGGCGAGGCGCAAGCTT
CGACATGCGATATGTGTTGCAAATCGGCTATTAGTACCGGCATGACGACTTACAAGACTC
GGTGGCGAGTA
>Dil.oih_GB.098.01
gAACTTAAGCATATTAATAAGCGGAGGAAAAGAAACCAACAGGGATATTCTTAGTAACGG
CGAGTGAAGAGAATACAGCCCAGCGCTGAATCTTATTGCATGAAAGTGTGATACGACATG
TAGCGTGAAACTGGCGGCTGTTGCTGTTGTCGATGCGTGTAAGTCTTCTTGAGCGGGGCT
CAGTCCCAGAGATGGTGCTAGGCCCGTATCGCGCGTGACAAGTACAGCAACGCCCGCTTG
TGGAGAGTCAGGTTGCTTGGGAACGCAATCTAAAGCCGGTGGTACACTCCATCGAAGGCT
AAATATGACCACGAGTCCGATAGCGAACAAGTACCGTGAGGGAAAATTGAAAAGCACTTT
GAAGAGAGAGCGAAATAGTGCGTGAAACCGCTTAGAGGCAAGCAGATGGATTCTCGAAGG
TGTGCATAGGATTTAT---------TTCCTAGTTCTCACGCCACCACTGTTGTTGACGTG
CACCATGCGCTGACATTTGGACGCTTAAGATTGGGACTTGTGCCTGCTTGAGACGCTCGG
TGTTGGACGCGTTGTGTTTCTGTGGCATGCGATAACAGAGCAGAGCATTT-TCGTCGCTG
TAAAGCGCCGACTGTGGCCGCTTGCTGACGCAT--TGTTGTTGTGGCGAGACGCAAGTTT
CGACATGCGATATGTGTTGCAAATCGGCTATTAGTACCGGCAAGACGATTT-TAAGACTC
GGTGGCGAGTA
