# Supplementary material for: New Indomalayan Nebularmis species (Heterotardigrada: Echiniscidae) provoke a discussion on its intrageneric diversity
Source: Zoological Lett. 2021 Apr 12;7:6. doi: 10.1186/s40851-021-00172-0 (PMC8040243; doi:10.1186/s40851-021-00172-0)
Supplement: Supplementary file 4 — Additional file 4. ITS-1 alignment. [file 40851_2021_172_MOESM4_ESM.fasta]

>Neb.aur_MM.003.01
AAGCTGTTTCGGCAGCTGAGGATGACTGAGAAGACGCCCAAACTAGCTTATCTAGAGGAA
GTAAAAGTCGTAACAAGGTTTCCGTAGGTGAACCTGCGGAAGGATCATTATCGGTTTACA
CGAGTGCTTCACGCAAACGCGCGTGCAAGTACGAGTTGAAACAC----GAAACGTGTG-T
TGTAGATTGCTTTGCTCTGCTAAGGCATCTACAGTACTGCCAAACAAA-GTGTGCCTCAT
TCGTGGGATGTCTACGTCACAATTCAATACGCACACGAACGTGACGGAAGACTGG-TCTT
AACAACACCAGTCGAGACTATAAAGCAGCTGCAGCAA--ACGATTCGCTGCCAATAGGCT
GCCTTAGCGGTTTGTTCTGTGTGTGCGT------GCTGTACCGAATGTTGATTATGGTAC
A----CACGCACA-AACAA-ACAAGCGTACTATACCGCTAAGGCGTATTGCATGCCGTCC
CATATGA-CAACCAATCGCGTTACATTTTTTCAAACCAAATACTTTATGTATGTATG--T
ATAGT---------TAAGCTGTTGCCTAACAAAACATAACACGCTTTTGCGTGGTAAATA
AAATACACACTCTATGCGGTGGATCATTCGGCTCGTGGATCGATGAAGAACACAGCAAA
>Neb.bur_MM.010.01
aAGCTGTTTCGGCAGCTGAGGATGACTGAGAAGACGCCCAAACTAGCTTATCTAGAGGAA
GTAAAAGTCGTAACAAGGTTTCCGTAGGTGAACCTGCGGAAGGATCATTATCGGTTTATA
CGAGTGCTTTACGCCAATGCGCGTGCAAGTACGAGTTAAAACAC----GAAACGTGTG-T
TGTAGATTGCCTT--TTCGTTAAGGCATCTACAATGCTACCATAAAA--GTGTGCCTTAT
TCGTGGGATGTCTACGTCACAATTCACTTCGCACACGAACGTGACGAAAGGCTGG-TTCT
AACTAAACCAGTCGAGACTATAAAGCAGCTGCAGCAA--ATGAGTCGCTGCCAATAGGCT
GCCTTAGCGGTTTGTTTTGCGTGTGTGTG----TGTTGCATTGAAT-TCGATTATAATAC
ATATACACACACACAACAA-ACAAGCGTTCTGTACCGCTAAGGCGTATTGCATGCCGTCC
CATATGA-CAACCAATCGCGTTACATTTTT-CAAACCAAACACTTTACATATGTACGGTT
ACAGTAGCAATG--TATGTTGCTGCTTAACTAGAAACTACACGCTTTTGCGTGGTAAATA
AA-AACACACTCTATGCGGTGGATCATTCGGCTCGTGGATCGATGAAGAACACAGCAAA
>Neb.bur_MM.010.02
aAGCTGTTTCGGCAGCTGAGGATGACTGAGAAGACGCCCAAACTAGCTTATCTAGAGGAA
GTAAAAGTCGTAACAAGGTTTCCGTAGGTGAACCTGCGGAAGGATCATTATCGGTTTATA
CGAGTGCTTTACGCCAATGCGCGTGCAAGTACGAGTTAAAACAC----GAAACGTGTG-T
TGTAGATTGCCTT--TTCGTTAAGGCATCTACAATGCTACCATAAAA--GTGTGCCTTAT
TCGTGGGATGTCTACGTCACAATTCACTTCGCACACGAACGTGACGAAAGGCTGG-TTCT
AACTAAACCAGTCGAGACTATAAAGCAGCTGCAGCAA--ATGAGTCGCTGCCAATAGGCT
GCCTTAGCGGTTTGTTTTGCGTGTGTGTG----TGTTGCATTGAAT-TCGATTATAATAC
ATATACACACACACAACAA-ACAAGCGTTCTGTACCGCTAAGGCGTATTGCATGCCGTCC
CATATGA-CAACCAATCGCGTTACATTTTT-CAAACCAAATACTTTACGTATGTACGGTT
ACAGTAGCAATG--TATGTTGCTGCTTAACTAGAAACTACACGCTTTTGCGTGGTAAATA
AA-AACACACTCTATGCGGTGGATCATTCGGCTCGTGGATCGATGAAGAACACAGCAAA
>Neb.ind_IN.040.01
AAGCTGTTTCGGCAGCTGAGGATGACTGAGAAGACGCCCAAACTAGCTTATCTAGAGGAA
GTAAAAGTCGTAACAAGGTTTCCGTAGGTGAACCTGCGGAAGGATCATTATCGGTTTATA
CGAGTGCTTAACGCGAATGCGCGTGCAAGTACGAGTTAAAACAC----GAAACGTGTG-T
TGCAGATTGCTTT--TTCATTAAAGCATTTGCGATGCTACCATACAA--GTGTGCCTTAT
TCGTGGGATGTCTACGTCACAATTCACTTCGCACACGAACGTGACGGAAGGCTGG-TTCT
AACTAAACCAGTCGAGACTATAAAGCAGCTGCAGCAA--ATGAGTCGCTGCCAATAGGCT
GCCTTAGCGGTTTGTTTTGCGTGTGTGTGTGTGTGTTGTATCGAAATTTGATTGCGGTAC
A----TTCACACACAACAA-ACAAATGTACTATACCGCTAAGGCGTATTGCATGCCGTCC
CATATGA-CAACCAATCGCGTTACATTTTTTCAAACCAAATACTTTATGTATGTACGGTT
ACAGCAGCAACGTATGTGTTGCTGCTTAACTAGACACAACACGCTTTGGCGTGCTAAATA
AA-CACACACTCTATGCGGTGGATCATTCGGCTCGTGGATCGATGAAGAACACAGCAAA
>Neb.ind_IN.075.01
AAGCTGTTTCGGCAGCTGAGGATGACTGAGAAGACGCCCAAACTAGCTTATCTAGAGGAA
GTAAAAGTCGTAACAAGGTTTCCGTAGGTGAACCTGCGGAAGGATCATTATCGGTTTATA
CGAGTGCTTAACGCGAATGCGCGTGCAAGTACGAGTTAAAACAC----GAAACGTGTG-T
TGCAGATTGCTTT--TTCATTAAAGCATTTGCAATGCTACCATACAA--GTGTGCCTTAT
TCGTGGGATGTCTACGTCACAATTCACTTCGCACACGAACGTGACGGAAGGCTGG-TTCT
AACTAAACCAGTCGAGACTATAAAGCAGCTGCAGCAA--ATGAGTCGCTGCCAATAGGCT
GCCTTAGCGGTTTGTTTTGCGTGTGTGT-----TGTTGTATCGAAATTTGATTGCGGTAC
A----TTCACACACAACAA-ACAAATGTACTATACCGCTAAGGCGTATTGCATGCCGTCC
CATATGA-CAACCAATCGCGTTACATTTTTTCAAACCAAATACTTTAAGTATGTACGGTT
AC-GCAGCAACGTATGTGTTGCTGCTTAACTAGACACAACACGCTTTGGCGTGCTAAATA
AA-CACACACTCTATGCGGTGGATCATTCGGCTCGTGGATCGATGAAGAACACAGCAAA
>Neb.ret_GB.031.01
AAGCTGCTTCGGCAGCTGAGGATGACTGAGAAGACGCCCAAACTAGCTTATCTAGAGGAA
GTAAAAGTCGTAACAAGGTTTCCGTAGGTGAACCTGCGGAAGGATCATTATCGGTTTATA
CAAGTGCTTTACGCAAACACGCGTGCAAGTACGAGTTAAAACAC----GAAACGTGTG-T
TGTAGATTGCTTT--TTTGCTAGAGCATCTACAATGCTACCATACAA--GTGTGCCTTAT
TCGTGGGATGTCTACGTCACAATTCAACACGCACACGAACGTGACGGAAGACTGG-TCCT
AACAAAACCAGTCGAGACTATAAAGCAGCTGCAGCAA--ATGATTCGCTGCCAATAGGCT
GCCTTAGCGGTTCGTTTTGCGT------------GCTGTATCGCTCGTTGATTATGGTAC
A----CACACACA-AACAA-ACAAGCGTATTATACCGTTAAGGCGTATTGCATGCCGTCC
CATATGA-CAACCAATCGCGTTACATTTTT-CAAACCAAATACCATATGTATGTATGGTT
A--GCAGCAATG--TATGTTGTTGCTAAACTAAACACAACACGCTTTTGCGTGGTAAATA
AAATACACACTCTATGCGGTGGATCATTCGGCTCGTGGATCGATGAAGAACACAGCAAA
>Neb.ret_GB.095.01
AAGCTGCTTCGGCAGCTGAGGATGACTGAGAAGACGCCCAAACTAGCTTATCTAGAGGAA
GTAAAAGTCGTAACAAGGTTTCCGTAGGTGAACCTGCGGAAGGATCATTATCGGTTTATA
CAAGTGCTTTACGCAAACACGCGTGCAAGTACGAGTTAAAACAC----GAAACGTGTG-T
TGTAGATTGCTTT--TTAGCTAGAGCATCTACAATGCTACCATACAA--GTGTGCCTTAT
TCGTGGGATGTCTACGTCACAATTCAACACGCACACGAACGTGACGGAAGACTGG-TCGT
AACAAAACCAGTCGAGACTATAAAGCAGCTGCAGCAA--ATGATTCGCTGCCAATAGGCT
GCCTTAGCGGTTCGTTTTGCGT------------GCTGTATCGCTCGTTGATTATGGTAC
A----CACACACA-AACAA-ACAAGCGTATTATACCGTTAAGGCGTATTGCATGCCGTCC
CATATGA-CAACCAATCGCGTTACATTTTT-CAAACCAAATACCATATGTATGTATGGTT
A--GCAGCAATG--TATGTTGTTGCTAAACTAAACACAACACGCTTTTGCGTGGTAAATA
AAATACACACTCTATGCGGTGGATCATTCGGCTCGTGGATCGATGAAGAACACAGCAAA
>Neb.ret_GB.102.09
AAGCTGCTTCGGCAGCTGAGGATGACTGAGAAGACGCCCAAACTAGCTTATCTAGAGGAA
GTAAAAGTCGTAACAAGGTTTCCGTAGGTGAACCTGCGGAAGGATCTTTATCGGTTTATA
CAAGTGCTTTACGCAAACACGCGTGCAAGTACGAGTTAAAACAC----GAAACGTGTG-T
TGTAGATTGCTTT--TTTGCTAGAGCATCTACAATGCTACCATACAA--GTGTGCCTTAT
TCGTGGGATGTCTACGTCACAATTCAACACGCACACGAACGTGACGGAAGACTGG-TCCT
AACAAAACCAGTCGAGACTATAAAGCAGCTGCAGCAA--ATGATTCGCTGCCAATAGGCT
GCCTTAGCGGTTCGTTTTGCGT------------GCTGTATCGCTCGTTGATTATGGTAC
A----CACACACA-AACAA-ACAAGCGTATTATACCGTTAAGGCGTATTGCATGCCGTCC
CATATGA-CAACCAATCGCGTTACATTTTT-CAAACCAAATACCATATGTATGTATGGTT
A--GCAGCAATG--TATGTTGTTGCTAAACTAAACACAACACGCTTTTGCGTGGTAAATA
AAATACACACTCTATGCGGTGGATCATTCGGCTCGTGGATCGATGAAGAACACAGCAAA
>Neb.ret_IT.126.04
AAGCTGCTTCGGCAGCTGAGGATGACTGAGAAGACGCCCAAACTAGCTTATCTAGAGGAA
GTAAAAGTCGTAACAAGGTTTCCGTAGGTGAACCTGCGGAAGGATCATTATCGGTTTATA
CAAGTGCTTTACGCAAACACGCGTGCAAGTACGAGTTAAAACAC----GAAACGTGTG-T
TGTAGATTGCTTT--TTTGCTAGAGCATCTACAATGCTACCATACAA--GTGTGCCTTAT
TCGTGGGATGTCTACGTCACAATTCAACACGCACACGAACGTGACGGAAGACTGG-TCCT
AACAAAACCAGTCGAGACTATAAAGCAGCTGCAGCAA--ATGATTCGCTGCCAATAGGCT
GCCTTAGCGGTTTGTTTTGCGT------------GCTGTATCGCTCATCGATTATGGTAC
A----CACGCATA-AACAA-ACAAGCGTATTACACCGTTAAGGCGTATTGCATGCCGTCC
CATATGA-CAACCAATCGCGTTACATTTTT-CAAACCAAATACCATATGTATGTATGGTT
A--GCAGCAATG--TATGTTGTTGCTAAACTAAACACAACACGCTTTTGCGTGGTAAATA
TAATACACACTCTATGCGGTGGATCATTCGGCTCGTGGATCGATGAAGAACACAGCAAA
>Neb.ret_PL.273.07
AAGCTGCTTCGGCAGCTGAGGATGACTGAGAAGACGCCCAAACTAGCTTATCTAGAGGAA
GTAAAAGTCGTAACAAGGTTTCCGTAGGTGAACCTGCGGAAGGATCATTATCGGTTTATA
CAAGTGCTTTACGCAAACACGCGTGCAAGTACGAGTTAAAACAC----GAAACGTGTG-T
TGTAGATTGCTTT--TTAGCTAGAGCATCTACAATGCTACCATACAA--GTGTGCCTTAT
TCGTGGGATGTCTACGTCACAATTCAACACGCACACGAACGTGACGGAAGACTGG-TCGT
AACAAAACCAGTCGAGACTATAAAGCAGCTGCAGCAA--ATGATTCGCTGCCAATAGGCT
GCCTTAGCGGTTCGTTTTGCGT------------GCTGTATCGCTCGTTGATTATGGTAC
A----CACACACA-AACAA-ACAAGCGTATTATACCGTTAAGGCGTATTGCATGCCGTCC
CATATGA-CAACCAATCGCGTTACATTTTT-CAAACCAAATACCATATGTATGTATGGTT
A--GCAGCAATG--TATGTTGTTGCTAAACTAAACACAACACGCTTTTGCGTGGTAAATA
AAATACACACTCTATGCGGTGGATCATTCGGCTCGTGGATCGATGAAGAACACAGCAAA
>Dil.oih_GB.098.01
AAGCTGTTTCGGCAGCTAAGGATGACTGAGAAGACGCCCAAACTAGCTTATCTAGAGGAA
GTAAAAGTCGTAACAAGGTTTCCGTAGGTGAACCTGCGGAAGGATCATTATCGGTTTAAA
CAAGTGCTTTGTGCGT-TTCACGTGCAAGTACAAGTTGAAACAC----GAAACGTGTG-C
TTCAGATTGCTCT----TGTCA--GCATCTGAAGCACTACCCTAAAG---TGTGCCGTTT
TCGTGGGATGTCTACGTCGCAATCATATATGCACACGAACGTGACGGAAGGCTGA-CCTT
AACAACGTCAGTCGAGACTATAAAGCAGCTGCAGCAATTGTGATTCGCTGCCAATGGGCT
GCCTTAACG-----TTCTATGT---------------------------------AATAT
A----------------------------------CGTTAAGGCGCATTGCATGCCGTCC
CATATGAATAACCAATCGCGTTATCTTTTT-CAAAC-AAATTTACCATTTAAACGTGGTA
G--GCAACAGAG-ATTTGCTTCTCAGTTGCTATACTAGACACGCGTAAGCGTGGCAAACA
AA-AACACACTCTATGCGGTGGATCATTCGGCTCGTGGATCGATGAAGAACACAGCAAA
>Ech.tes_FR.057.31
AAGCTGTTTCGGCAGCTGAGGATGACTGAGAAGACGCCCAAACTAGCTCATCTAGAGGAA
GTAAAAGTCGTAACAAGGTTTCCGTAGGTGAACCTGCGGAAGGATCATTATCGGTTTGTG
----------ACAACAAAGTGCTTCACAGTACGAGTTGAAACATACATGACACGTGTGCT
TGTAGATTGCTCT----TGTCA--GCATCTGCAACACTACTACTCAAAAGTGTGCCTTTT
TCGTGGGATGTCTACGTCACAAT-CAATACGCACACGAACGTGACGGAAGACTGGCTTCT
AACGAAGTCAGTCGAGACTATAAAGCAGCTGCAGCAA--TTGATTCGCTGCCGATAGGCT
GCCCTAACGAACGCTGTCGTTATTGTTGAT-----TTGCACTGGCGGATGATTATA-TGT
AGTGAACCAAAATCAACAACACACACGCACACGTACGTTAGGGCGTATTGCATGCCGTCC
CATATGAATAACCAATCGCGTTATCTTTTTTCAAACTAT-TCCATATCGTAATTATGGTA
T--GCAACAGTA-ATACA-TGTTGCTATACTTTAAAC-ACGCTTCTACGCGTGGCAAATA
A--TACACACTCTATGCGGTGGATCATTCGGCTTGTGGATCGATGAAGAACACAGCAAA
