# Supplementary material for: New Indomalayan Nebularmis species (Heterotardigrada: Echiniscidae) provoke a discussion on its intrageneric diversity
Source: Zoological Lett. 2021 Apr 12;7:6. doi: 10.1186/s40851-021-00172-0 (PMC8040243; doi:10.1186/s40851-021-00172-0)
Supplement: Supplementary file 5 — Additional file 5. ITS-2 alignment. [file 40851_2021_172_MOESM5_ESM.fasta]

>Neb.aur_MM.003.01
CGTTGATTTTTCTAACGCAAATTGCAGCTGTGATTTTAGTCGCAGCTACGCCCGGGTGAG
GGTCAGTTGATCAATAATTCACTTGCTTGATGT----GCAAGTGCATTGGCTGTTCGCAT
A-----AGTT------TGTGCGTCAGCTTAAATTGCCAAGCTGCT-------TTAGCTTC
GGTCTTTCTTGTTA--TGTGTTGCTGTGGCAGT-CGTTGTTTGTCGA-CGTATAT-TGCG
TCGCTTGCC--GTGAACGTGTTTGTGCGAGATGCTGTTTCTATTTGAAATGCCCGCACAC
ACACACGTGCATTGGCAGAGCCGTTGACAAAGCTGCAAACTACTGTAGCAGACAGCATGC
GGACCAGTCGTTCGCATTGCCTGTCTTTGACGATACTT------TGCCTCTCACATT--G
AATGCAAGACACACATCATTTTTGTGACCTCAGCTCGGACGAGATTACCCGCTGAATTTA
AGCATATCAATAAGCGGAGGAA
>Neb.bur_MM.010.01
CGTTGATTTTTCTAACGCAAATTGCAGCTGTGATTTTAGTCGCAGCTACGCCCGGTTGAG
GGTCAGTTAATCAAAAAATCACTTGCTTGTTGC----A-AAGTGCATTGGCTGTTCGCAT
ATAAGCAATTGTGT-----GCGTCAGCTTAAATTGCCAAGCTGTT-------GAAGCTTC
GGTCTTTCTTGTTA--TGTGTTGCTGTGGCAGT-CGTTGTTTGTCGA-CGTATAT-TGTG
TTGCTTATC--GTGTACGTGTG--CGTGAGATGC---TCCTATTAG--TGATGCCCATAC
GCAC--GTATATGGATAAAGCCGTTGACAATGCTACAA-CGCATGTAGCAGACAGCATGC
GGACCAGTCGTTCGCATTGCTCGTCTTCAACGATACTTTT----TGCCTCTCACATTGAG
TATGCAAGATACAAATCATTTTTGTGACCTCAGCTCGGACGAGATTACCCGCTGAATTTA
AGCATATCAATAAGCGGAGGAA
>Neb.bur_MM.010.02
CGTTGATTTTTCTAACGCAAATTGCAGCTGTGATTTTAGTCGCAGCTACGCCCGGTTGAG
GGTCAGTTAATCAAAAAATCACTTGCTTGTTGC----A-AAGTGCATTGGCTGTTCGCAT
ATAAGCAATTGTGT-----GCGTCAGCTTAAATTGCCAAGCTGTT-------GAAGCTTC
GGTCTTTCTTGTTA--TGTGTTGCTGTGGCAGT-CGTTGTTTGTCGA-CGTATAT-TGTG
TTGCTTATC--GTGTACGTGTG--CGTGAGATGC---TCCTATTAG--TGATGCCCATAC
GCAC--GTATATGGATAAAGCCGTTGACAATGCTACAA-CTTATGTAGCAGACAGCATGC
GGACCAATCGTTCGCATTGCTCGTCTTCAACGATACTTTT----TGCCTCTCACATTGAG
TATGCAAGATACAAATCATTTTTGTGACCTCAGCTCGGACGAGATTACCCGCTGAATTTA
AGCATATCAATAAGCGGAGGAA
>Neb.cir_ID.517.03
CGTTGATTTTTCTAACGCAAATTGCAGCTGTGATTTTAGTCGCAGCTACGCCCGGTTGAG
GGTCAGTTAATCAAAAA-TCACTTGCTTGTTGT----GTAAGTGCATTGGCTGTTCGCAT
A--AGCAATTGTGTTATGTGCGTCAGCTTAAATAGCCAAGCTGTA-------ACAGCTTC
GGTCTTTCTTGTTA--TGTGTTGCTGTGGCAGT-CGTTGTTTGTCGA-CGTATAC-TGCG
TTGCTTATC--GTGTACGTGTGTGCGTGAGATGCG-CTCCTATTAGGGTGATGCCCATAC
ACACACGTATATGGATGAAGCCGTTGACAAAGCTACTA-C---TGTAGCAGACAGCATGC
GGACCAGTCGTTCGCATTGCTCGTCTTCAACGATACGTTT----TGCCTCTCACATTTTG
AATGCAAGATACAAATCATTTTTGTGACCTCAGCTCGGACGAGATTACCCGCTGAATTTA
AGCATATCAATAAGCGGAGGAA
>Neb.cir_TZ.022.01
CGTTGATTTTTCTAACGCAAATTGCAGCTGTGATTTTAGTCGCAGCTACGCCCGGTTGAG
GGTCAGTTAATCAAAAA-TCACTTGCTTGTTGT----GCAAGTGCATTGGCTGTTCGCAT
A--AGCAATTGTGTTATGTGCGTCAGCTTAAATAGCCAAGCTGTA-------ACAGCTTC
GGTCTTTCTTGTTA--TGTGTTGCTGTGGCAGT-CGTTGTTTGTCGA-CGTATAC-TGCG
TTGCTTATC--GTGTACGTGTGTGCGTGAGATGCG-CTCCTATTAGGGTGATGCCCATAC
ACACACGTATATGGATGAAGCCGTTGACAAAGCTACTA-C---TGTAGCAGACAGCATGC
GGACCAGTCGTTCGCATTGCTCGTCTTCAACGATACGTTT----TGCCTCTCACATTTTG
AATGCAAGATACAAATCATTTTTGTGACCTCAGCTCGGACGAGATTACCCGCTGAATTTA
AGCATATCAATAAGCGGAGGAA
>Neb.ret_GB.031.01
CGTTGATTTTTCTAACGCAAATTGCAGCTGTAATTTTAGTTGCAGCTACGCTCGGTTGAG
GGTCAGTTGATTAATAAATCACTTGCTTGTTGTAAATGCAAGTGCATTGGCTGTTCGCAT
G-----AATT--------TGTGTCAGCTTAAATTGCCAAGCTGTT-------ATAGCTTT
GGTCTTTCTTGTTA--TGTGTTGCTGTGGCAGT-CGTTGTTTGTTAA-CGTAT---TGTG
TTGCTTGTC--GTGTACGTGTG--CGTGAGATGC---TCCTATATG--TGATGCCTACTC
ACAC--GTATATTGATAGAGCCGTTGACAAAACTACAAACTACTGTAGCAGACAGCATGC
GGACCAGTCGTTCGTATTGCTTGTCTTCAACGATATATATACATTGCCTCTCACATT--G
AACGCAAGA--CAAATCATTTTTGTGACCTCAGCTCGAACGAGATTACCCGCTGAATTTA
AGCATATCAATAAGCGGAGGAA
>Neb.ret_GB.095.01
CGTTGATTTTTCTAACGCAAATTGCAGCTGTGATTTTAGTCGCAGCTACGCCCGGTTGAG
GGTCAGTTGATTAATATATCACTTGCTTGTTGTAAATGCAAGTGCATTGGCTGTTCGCAT
G-----AATT--------TGTGTCAGCTTAAATTGCCAAGCTGTT-------AAAGCTTC
GGTCTTTCTTGTTA--TGTGTTGCTGTGGCAGT-CGTTGTTTGTTAA-CGTAT---TGTG
TTGCTTATC--GTGTACGTGTG--TGTGAGATGC---TCCTATATG--TGATGCCTACAC
ACAC--GTATATTGATAGAGCCGTTGACAAAGCTACAAACTACTGTAGCAGACAGCATGC
GGACCAGTCGTTCGTATTGCCTGTCTTCAACGATATATATACATTGCCTCTCACATT--G
AATGCAAGA--CAAATCATTTTTGTGACCTCAGCTCGGACGAGATTACCCGCTGAATTTA
AGCATATCAATAAGCGGAGGAA
>Neb.ret_GB.102.09
CGTTGATTTTTCTAACGCAAATTGCAGCTGTAATTTTAGTTGCAGCTACGCTCGGTTGAG
GGTCAGTTGATTAATAAATCACTTGCTTGTTGTAAATGCAAGTGCATTGGCTGTTCGCAT
G-----AATT--------TGTGTCAGCTTAAATTGCCAAGCTGTT-------ATAGCTTT
GGTCTTTCTTGTTA--TGTGTTGCTGTGGCAGT-CGTTGTTTGTTAA-CGTAT---TGTG
TTGCTTGTC--GTGTACGTGTG--CGTGAGATGC---TCCTATATG--TGATGCCTACTC
ACAC--GTATATTGATAGAGCCGTTGACAAAGCTACAAACTACTGTAGCAGACAGCATGC
GGACCAGTCGTTCGTATTGCTTGTCTTCAACGATATATATACATTGCCTCTCACATT--G
AACGCAAGA--CAAATCATTTTTGTGACCTCAGCTCGAACGAGATTACCCGCTGAATTTA
AGCATATCAATAAGCGGAGGAA
>Neb.ret_IT.126.04
CGTTGATTTTTCTAACGCAAATTGCAGCTGTAATTTTAGTTGCAGCTACGCTCGGTTGAG
GGTCAGTTGATTAATAAATCACTTGCTTGTTGTAAATGCAAGTGCATTGGCTGTTCGCAT
G-----AATT--------TGTGTCAGCTTAAATTGCCAAGCTGTT-------AAAGCTTC
GGTCTTTCTTGTTA--TGTGTTGCTGTGGCAGT-CGTTGTTTGTTAA-CGTAT---TGTG
TTGCTTGTC--GTGTACGTGTG--CGTGAGATGC---TCCTATATG--TGATGCCTACAC
ACAC--GTATGTTGATAGAGCCGTTGACAAAGCTACAAACTACTGTAGCAGACAGCATGC
GGACCAGTCGTTCGTATTGCTTGTCTTCAACGATATATATACATTGCCTCTCACATT--G
AACGCAAGA--CAAATCATTTTTGTGACCTCAGCTCGAACGAGATTACCCGCTGAATTTA
AGCATATCAATAAGCGGAGGAA
>Neb.ret_PL.273.07
CGTTGATTTTTCTAACGCAAATTGCAGCTGTGATTTTAGTCGCAGCTACGCCCGGTTGAG
GGTCAGTTGATTAATATATCACTTGCTTGTTGTAAATGCAAGTGCATTGGCTGTTCGCAT
G-----AATT--------TGTGTCAGCTTAAATTGCCAAGCTGTT-------AAAGCTTC
GGTCTTTCTTGTTA--TGTGTTGCTGTGGCAGT-CGTTGTTTGTTAA-CGTAT---TGTG
TTGCTTATC--GTGTACGTGTG--TGTGAGATGC---TCCTATATG--TGATGCCTACAC
ACAC--GTATATTGATAGAGCCGTTGACAAAGCTACAAACTACTGTAGCAGACAGCATGC
GGACCAGTCGTTCGTATTGCCTGTCTTCAACGATATATATACATTGCCTCTCACATT--G
AATGCAAGA--CAAATCATTTTTGTGACCTCAGCTCGGACGAGATTACCCGCTGAATTTA
AGCATATCAATAAGCGGAGGAA
>Ech.tes_FR.057.31
CGTTAATTTTTCTAACGCAAATTGCAGCTGTGATTTTAGTCGCAGCTACGCCCGGTTGAG
GGTCAGTTAATCAATAAATCGCTTGCCATTTGTTAATGCAGGTGAATTGGCTGTTCACAT
T---GACTTTACGGTTAGTGTGTTAGCTTAAATTGCCAAGCTTTTTGCAAAAAAAGCTTC
GGTTTCTCTTGTTACATGTGCTGCTCTAGCAGTTCGTTGTTTGTCAAACGTAC----ACA
CGGTTTATC-------------------GGTTGC----TCTGTATG-ATCATGTTTATGT
AC---------TAAGCAATCCGTTTGGCAAAGCTACT--CTA-TGTAGCAGACAGCATGC
GGACCAGTCGTTCGCATGTCTCGTCTCTAACGATAC--------TGCTTCTCACAT----
---GCAAGA----AATCATTTTTGTGACCTCAGCTCGGACGAGACTACCCGCTGAATTTA
AGCATATCAATAAGCGGAGGAA
>Dil.oih_GB.098.01
CGTTGATTTTTCTAACGCAAATTGCAGCTGTAATTTTAGTTACAGCTACGCCCGGTTGAG
GGTCAGTTGATCTATAAATCGCTTGTCATTGGTTTATGCAAGTGCATTGGCTGTTCACAA
C-----AATTTTGT----TGTGTCGGCTTAAATAGCCAAGCCCTA-------AAAAGCTT
TGGTTTTCTTGTTG--TGTGCTGTTCTAGCAGT-CGTTATTTGTTGA-CGTAAAGGTTTG
CTGTTTGCCTAGCGTGTGCGTGTGTATGTGATGC---TCCT-TTTGTGTGATGCCCATAC
ATGCGCGCGTTATGACAGA-CCGTCAGCAAAGCTACTA-CTACTGTAGCGGACAGCATGT
GGACCAGTCGTTCACATGCCTTGTCTCTAACGAACTTT------TGCTTCTCACACTG-A
AAGGCAAGA----CATCATTTTTGTGACCTCAACTCGGACGAGAATACCCGCTGAATTTA
AGCATATCAATAAGCGGAGGAA
