# Supplementary material for: New Indomalayan Nebularmis species (Heterotardigrada: Echiniscidae) provoke a discussion on its intrageneric diversity
Source: Zoological Lett. 2021 Apr 12;7:6. doi: 10.1186/s40851-021-00172-0 (PMC8040243; doi:10.1186/s40851-021-00172-0)
Supplement: Supplementary file 6 — Additional file 6. COI alignment. [file 40851_2021_172_MOESM6_ESM.fas]

>Neb.aur_MM.003.02
TATCATAAGGATATTGGCACTCTTTATTTTATTTTTGGTCTTTGGTCAGCATCTTTAGGT
TCTAGTTTAAGATTTGTCATCCGTACTGAGCTATCTCAACCAGGAATTTGATTAGGAGAT
GAGCATTTGTATAATGTTTTGGTTACTTCTCATGCTTTAGTAATAATTTTTTTTATAGTT
ATGCCCATTCTTATTGGTGGTTTTGGTAATTGATTAGTTCCTCTTATAGTTGGTGCTCCT
GATATATCTTTTCCTCGTATAAATAATTTAAGTTTTTGACTTTTACCCCCTTCTTTAATT
TTTCTTATGCTTTCTTCTAATATTAGCTCTGGTGTAGGTTCTGGTTGAACGATATATCCT
CCTTTATCAGAATTTATTGGTCATTCAAATTTTACTGTAGACATAGCAATTTTTTCATTG
CATATTGCTGGTGCTTCTTCTATTTTAGGAGCTGTTAACTTTATTACCACCATTTTAAAC
ATACGTAATTTTTCTCAAAATTTAGAACAATCATCATTGTTTGTTTGATCGGTTTTAATT
ACTGCAATTTTGTTGCTTTTATCTTTACCTGTTTTAGCTGGGGGAATTACTATGCTTCTG
TTAGATCGTAATTTTAATAGTTC
>Neb.bur_MM.010.01
TATCATAAGGATATTGGTACTTTATATTTTATTTTTGGTTTATGATCCGCTTCTATTGGT
TCAAGTTTAAGTTTTATTATTCGTACTGAATTATCGCAACCAGGAATTTGATTGGGTGAT
GAACATTTATATAATGTTTTAGTTACTTCTCATGCTTTGATTATGATTTTTTTTATAGTT
ATGCCCATTTTAATTGGGGGATTTGGTAATTTATTAGTACCTATTATAATTGGGGCTCCT
GATATATCTTTTCCTCGTATAAATAATTTGAGTTTTTGATTGCTTCCTCCATCATTGTTA
TTTCTTTTAGTGTCTTCTAATGTTAGTTCTGGTGTTGGATCCGGTTGAACTATATATCCT
CCTTTATCTGAGTACATTGGTCATTCTAATTTTACTGTTGATATAGCTATTTTTTCATTA
CATATTGCTGGTGCATCTTCTATTTTGGGTGCTGTAAATTTTATTACTACTATTTTAAAT
ATGCGTTTTTTTTCTCAAAATTTAGAACAATCTCCTTTATTTGTTTGGTCTGTTTTAATT
ACGGCTATTTTATTGCTTTTATCTTTACCTGTTTTAGCTGGTGGTATTACTATGTTGTTA
TTAGATCGTAATTTTAATAGTTC
>Neb.ind_IN.040.01
TATCATAAGGATATTGGTACTCTATATTTTATTTTTGGTTTATGATCTGCTTCTATTGGT
TCTAGTTTAAGTTTCATTATTCGTACTGAATTATCTCAACCAGGTATTTGATTGGGAGAT
GAACATTTATATAATGTTTTAGTTACATCTCATGCTTTAATTATAATTTTTTTTATAGTC
ATGCCTATTTTAATTGGGGGATTTGGTAATTGATTGGTGCCTATTATAATTGGGGCTCCA
GACATATCATTTCCTCGTATAAACAATTTAAGTTTTTGATTATTACCTCCTTCTTTATTA
TTTCTTTTGGTTTCTTCTAATGTTAGTTCTGGAGTTGGGTCTGGATGAACTATATATCCT
CCTTTGTCTGAGTATATTGGTCATTCTAATTTTACTGTTGATATAGCTATTTTTTCTTTG
CATATTGCTGGGGCTTCTTCTATTTTAGGGGCTGTAAATTTCATTACTACTATCTTAAAT
ATACGGTTTTTTTCTCAAAATTTAGAACAATCCCCCTTGTTTGTATGATCTGTATTAATC
ACAGCCGTTTTATTATTATTATCTTTACCAGTTTTAGCCGGAGGTATTACTATATTATTA
TTAGACCGAAATTTTAATAGCTC
>Neb.ind_IN.075.01
TATCATAAGGATATTGGTACTTTATATTTTATTTTTGGTTTATGATCTGCTTCTATTGGT
TCTAGTTTAAGTTTTATTATTCGTACTGAATTATCTCAACCAGGTATTTGATTGGGTGAT
GAACATTTATATAATGTTTTGGTTACATCTCATGCTTTAATTATAATTTTTTTTATAGTT
ATACCTATTTTAATTGGTGGATTTGGTAATTGATTGGTGCCTATTATAATTGGTGCTCCA
GACATATCATTTCCTCGTATAAATAATTTAAGTTTTTGATTATTACCTCCTTCTTTGTTA
TTTCTTTTGGTTTCTTCTAACGTTAGTTCTGGAGTTGGGTCTGGATGAACTATATATCCT
CCCCTGTCTGAGTATATTGGTCATTCTAATTTTACTGTTGATATAGCTATTTTTTCTTTA
CATATTGCTGGGGCTTCTTCTATTTTAGGGGCTGTGAATTTTATTACTACTATTTTAAAC
ATACGGTTTTTTTCTCAAAATTTAGAACAATCTCCTTTGTTTGTATGATCTGTTTTAATT
ACAGCTGTTTTATTATTATTATCTCTACCAGTTTTAGCTGGAGGTATTACTATGTTATTG
TTAGATCGAAATTTTAATAGATC
>Neb.ind_IN.076.01
TATCATAAGGATATTGGTACTTTATATTTTATTTTTGGTTTATGATCTGCTTCTATTGGT
TCTAGTTTAAGTTTTATTATTCGTACTGAATTGTCTCAACCAGGTATTTGATTGGGTGAT
GAACACTTATATAATGTTTTGGTCACGTCTCATGCTTTAATTATAATTTTTTTTATAGTT
ATACCTATTTTAATTGGAGGATTTGGTAATTGATTGGTGCCTATTATAATTGGTGCTCCA
GACATATCATTTCCTCGTATAAATAATTTAAGTTTTTGATTATTACCTCCTTCTTTGTTA
TTTCTTTTGGTTTCTTCTAACGTTAGTTCTGGAGTCGGGTCTGGATGAACTATATATCCT
CCCCTGTCTGAGTATATTGGTCATTCTAATTTTACTGTTGATATAGCTATTTTTTCTTTA
CATATTGCTGGGGCTTCTTCTATTTTAGGGGCTGTGAATTTTATTACTACTATCTTAAAC
ATACGGTTTTTTTCTCAAAATTTAGAACAATCTCCTTTATTTGTATGATCTGTTTTAATT
ACAGCTGTTTTATTATTATTATCTTTACCAGTTTTAGCTGGAGGTATTACTATGTTATTA
TTAGATCGAAATTTTAATAGATC
>Neb.ret_GB.095.05
TATCATAAGGATATTGGAACTCTTTATTTCATTTTTGGTTTGTGATCAGCTTCTGTTGGA
TCAAGATTGAGTTTTATTATTCGTACTGAATTATCACAACCAGGTATCTGGTTAGGCGAT
GAGCATCTTTACAATGTTTTAGTTACTTCTCATGCTCTTATTATGATTTTTTTTATAGTA
ATGCCTATTTTAATTGGGGGGTTTGGTAATTGATTGGTTCCCATTATAATTGGTGCTCCT
GATATATCTTTTCCTCGAATAAATAATTTGAGTTTTTGGATATTGCCTCCTTCTCTTATT
CTTTTGTTAATCTCTTCTAATGTAAGATCGGGTGTTGGTTCTGGTTGAACTATATATCCT
CCTTTATCTGAATATATTGGGCATTCAAATTTTACTGTTGACATAGCTATTTTTTCTTTG
CATATTGCTGGTGCTTCTTCTATTTTGGGGGCTGTAAATTTTATTACTACTATTCTTAAT
ATACGAATATTTTCTCAAAATTTAGAGCAATCACCTTTGTTTGTTTGATCATTATTAATT
ACTGCTATTCTTTTGTTGTTATCATTGCCTGTCTTAGCAGGTGGTATTACTATATTATTA
TTGGATCGTAATTTCAATAGTTC
>Neb.ret_GB.102.09
TATCATAAGGATATTGGAACTCTTTATTTCATTTTTGGTTTGTGATCAGCTTCTGTTGGA
TCAAGATTGAGTTTTATTATTCGTACTGAATTATCACAACCAGGTATCTGGTTAGGCGAT
GAGCATCTTTACAATGTTTTAGTTACTTCTCATGCTCTTATTATGATTTTTTTTATAGTA
ATACCTATTTTAATTGGGGGGTTTGGTAATTGATTGGTTCCTATTATAATTGGTGCTCCT
GATATATCTTTTCCTCGAATAAATAATTTGAGTTTTTGGATATTGCCTCCTTCTCTTATT
CTTTTGTTAATTTCTTCTAATGTAAGATCGGGTGTTGGTTCTGGTTGAACTATATATCCT
CCTTTATCTGAATATATTGGGCATTCAAATTTTACTGTTGACATAGCTATTTTTTCTTTG
CATATTGCTGGTGCTTCTTCTATTTTGGGGGCTGTAAATTTTATTACTACTATTCTTAAT
ATACGAATATTTTCTCAAAATTTAGAGCAATCACCTTTGTTTGTTTGATCATTATTAATT
ACTGCTATTCTTTTGTTGTTATCATTGCCTGTCTTAGCAGGTGGTATTACTATATTATTA
TTGGATCGTAATTTCAATAGTTC
