# Supplementary material for: New Indomalayan Nebularmis species (Heterotardigrada: Echiniscidae) provoke a discussion on its intrageneric diversity
Source: Zoological Lett. 2021 Apr 12;7:6. doi: 10.1186/s40851-021-00172-0 (PMC8040243; doi:10.1186/s40851-021-00172-0)
Supplement: Supplementary file 7 — Additional file 7. Concatenated 18S + 28S + ITS alignment used for the biogeography reconstructions. [file 40851_2021_172_MOESM7_ESM.fas]

>Dil_oih_GB_098_01
TTATTTAACATGGATAACTGTGGTAATTCTAGAGCTAATACATGCAGCAAGCCTTGACCC
TTCCGGGCAAGGCGCAGTTATTAGATCAAAAACCAATCGGTTGTATCTTCGGATATAGCC
GTTAGCTTGGTGACTCTGAGTAACCACAGCGAACCGTATGGCCTTGTGCTCGACGGTCTG
TCAGTCAAGCAACTGCCTTATCAGCTTGTTGTTAGGTTATATGCCTAACAAGGCTTCAAC
GGGTAACGAACGATCGGGGTCGGATATCGGAGAGGGAGCTTGAGAAACGGCTACCACTTC
CAAGGAAGGCAGCAGGCGCGCAAATTACCCACTCTCGGCATGAGGAGGTAGCAATAAAAT
GTATCGATGCGGGGCCTTTAGTGCCTTCGTAATCGGAATGAGTACACTTTAAATCCTATA
ACAAGGACCTATTGGAGGGCAAGTCTGGTGCCAGCAGCCGCGGTAATTCCAGCTCCAATA
GCGTATATTAATGCTGCTGCGGTTAAAAAGCTCGTAGTCGGATCTGGGTTACCGGCGGGT
ACCGCATGTTGCTTCGTGCAGCATGTTGTGTGCTATACGTGTCGCTTCGGCGGCACTGCC
AGTGTAATGCTGCCTCATGTAGGTACGTTACATTGGTCGCCGGAACCACGGGCCGGGTTG
AGCAGCATGCTCTTAATTGAGTGTGTTGTTTACTCGGTGCGTTTACTTTGAAAAAATTGG
AGTGCTCAAAGCAAGCGTACAGTCGCTATGCGGCTTGAACAGTGGTGCATGGAATAATGA
AATAGGGCCTCGGTTCTATTTTGTTGGTTTTAAGATATCGAGGTAATGATTAAGAGGGAC
AGACGGGGACGTTTGTATTGCGACGTTAGAGGTGAAATTCTTGGATCGTCGCAAGACACA
CTAATGCGAAGAACTTAAGCATATTAATAAGCGGAGGAAAAGAAACCAACAGGGATATTC
TTAGTAACGGCGAGTGAAGAGAATACAGCCCAGCGCTGAATCTTATTGCATGAAAGTGTG
ATACGACATGTAGCGTGAAACTGGCGGCTGTTGCTGTTGTCGATGCGTGTAAGTCTTCTT
GAGCGGGGCTCAGTCCCAGAGATGGTGCTAGGCCCGTATCGCGCGTGACAAGTACAGCAA
CGCCCGCTTGTGGAGAGTCAGGTTGCTTGGGAACGCAATCTAAAGCCGGTGGTACACTCC
ATCGAAGGCTAAATATGACCACGAGTCCGATAGCGAACAAGTACCGTGAGGGAAAATTGA
AAAGCACTTTGAAGAGAGAGCGAAATAGTGCGTGAAACCGCTTAGAGGCAAGCAGATGGA
TTCTCGAAGGTGTGCATAGGATTTAT---------TTCCTAGTTCTCACGCCACCACTGT
TGTTGACGTGCACCATGCGCTGACATTTGGACGCTTAAGATTGGGACTTGTGCCTGCTTG
AGACGCTCGGTGTTGGACGCGTTGTGTTTCTGTGGCATGCGATAACAGAGCAGAGCATTT
-TCGTCGCTGTAAAGCGCCGACTGTGGCCGCTTGCTGACGCAT--TGTTGTTGTGGCGAG
ACGCAAGTTTCGACATGCGATATGTGTTGCAAATCGGCTATTAGTACCGGCAAGACGATT
T-TAAGACTCGGTGGCGAGTAAAGCTGTTTCGGCAGCTAAGGATGACTGAGAAGACGCCC
AAACTAGCTTATCTAGAGGAAGTAAAAGTCGTAACAAGGTTTCCGTAGGTGAACCTGCGG
AAGGATCATTATCGGTTTAAACAAGTGCTTTGTGCGT-TTCACGTGCAAGTACAAGTTGA
AACAC----GAAACGTGTG-CTTCAGATTGCTCT----TGTCA--GCATCTGA-AGCACT
ACCCTAAAG---TGTGCCGTTTTCGTGGGATGTCTACGTCGCAATCATATATGCACACGA
ACGTGACGGAAGGCTGA-CCTTAACAACGTCAGTCGAGACTATAAAGCAGCTGCAGCAAT
TGTGATTCGCTGCCAATGGGCTGCCTTAACG-----TTCTATGT----------------
-----------------AATATA----------------------------------CGT
TAAGGCGCATTGCATGCCGTCCCATATGAATAACCAATCGCGTTATCTTTTT-CAAAC-A
AATTTACCATTTAAACGTGGTAG--GCAACAGAG-ATTTGCTTCTCAGTTGCTATACTAG
ACACGCGTAAGCGTGGCAAACAAA-AACACACTCTATGCGGTGGATCATTCGGCTCGTGG
ATCGATGAAGAACACAGCAAACGTTGATTTTTCTAACGCAAATTGCAGCTGTAATTTTAG
TTACAGCTACGCCCGGTTGAGGGTCAGTTGATCTATAAATCGCTTGTCATTGGTTTATGC
AAGTGCATTGGCTGTTCACAAC-----AATTTTGT----TGTGTCGGCTTAAATAGCCAA
GCCCTA-------AAAAGCTTTGGTTTTCTTGTTG--TGTGCTGTTCTAGCAGT-CGTTA
TTTGTTGA-CGTAAAGGTTTGCTGTTTGCCTAGCGTGTGCGTGTGTATGTGATGC---TC
CT-TTTGTGTGATGCCCATACATGCGCGCGTTATGACAGA-CCGTCAGCAAAGCTACTA-
CTACTGTAGCGGACAGCATGTGGACCAGTCGTTCACATGCCTTGTCTCTAACGAACTTT-
-----TGCTTCTCACACTG-AAAGGCAAGA----CATCATTTTTGTGACCTCAACTCGGA
CGAGAATACCCGCTGAATTTAAGCATATCAATAAGCGGAGGAA
>Ech_tes_FR_057_31
TTATTTTACATGGATAACTGTGGTAATTCTAGAGCTAATACATGCAGCAAGCCTTGACCC
TTACGGGCAAGGCGCAGTTATTAGATCAAAAACCAATCGGTTGTGTCTTCGGATACAGCC
GTTTTCTTGGTGACTCTGAGTAACCACAGCGAACCGTATGGCCTCGTGCTCGACGGTCTG
TCAGTCAAGCAACTGCCTTATCAGCTTGTTGTTAGGTTATATGCCTAACAAGGCTTCAAC
GGGTAACGAACGATCGGGGTCGGATATCGGAGAGGGAGCTTGAGAAACGGCTACCACTTC
CAAGGAAGGCAGCAGGCGCGCAAATTACCCACTCTCGGCATGAGGAGGTAGCGATAAAAT
GTATCGATGCGGGGCCATTAGTGCCTTCGTAATCGGAATGAGTACACTTTAAATCCTATA
ACAAGGACCTATTGGAGGGCAAGTCTGGTGCCAGCAGCCGCGGTAATTCCAGCTCCAATA
GCGTATATTAATGCTGCTGCGGTTAAAAAGCTCGTAGTCGGATCTGGGTTACCGGCGGGT
ACCACATGTTGCTTCATGCAGCATGTTGTGTACTATACGTGTCGCTTCGGCGGCACTGCC
AGTGTAGCGC---CTCATGTAGGT-TGTTACGCTGGTCGCCGGAACCACGGGCCGGGTTG
AGCAGCATGCTCTTTACTGAGTGTGTTGTTTACTCGGTGCGTTTACTTTGAAAAAATTGG
AGTGCTCAAAGCAAGCGTACAGTCGCTATGCGGCTTGAACAGTGGTGCATGGAATAATGG
AATAGGGCCTCGGTTCTATTTTGTTGGTTTTCAGATATCGAGGTAATGATTAAGAGGGAC
AGTCGGGGACATTTGTATTGCGACGTTAGAGGTGAAATTCTTGGATCGTCGCAAGACACA
CTAATGCGAAGAATTTAAGCATATTAATAAGCGGAGGAAAAGAAACCAACAGGGATATTC
TCAGTAACGGCGAGTGAAGAGAATGGAGCCCAGCGCTGAATCGTATTGCTTGCAAGAGTA
GTACGACATGTAGCGTGAAACTGGCGGCTGTTGCTGTTGCCGATGCGTGTAAGTCTTCTT
GAGCGGGGCTCAGTCCCAGAGATGGTGCTAGGCCCGTATCGCGCATGGCAAGTACAGCGA
CGCCCGCTTGTGGAGAGTCAGGTTGTTTGGGAACACAATCTAAAGCCGGTGGTACACTCC
ATCGAAGGCTAAATATGGCCACAAGTCCGATAGCGAACAAGTACCGTGAGGGAAAATTGA
AAAGCACTTTGAAGAGAGAGCGAAATAGTGCGTGAAACCGCTTAGAGGCAAGCAGATGGA
TTCTCGAAGGTGTGCATAGGATTTGT---------TTCCTAGTTCTCACGCCACCACTGT
TGTTGACGTGCACCACGCACTGATATTTGGACGCTTGAGATTGGGACTTGTGCCTGCTCG
AGACGCTCGGTATCAATTGCGTTGAGTTGTTGTGGCATGCAATAACAGCGCAGAGCATAT
GTCGTCGCTGTAAAGCGCCGACTGTGGCCGCTTGCTGATGCAT--TGTCGTTGTGGCGAG
GCGCAAGCTTCGACATGCGATATGTGTTGCAAATCGGCTATTAGTACCGGCATGACGACT
TACAAGACTCGGTGGCGAGTAAAGCTGTTTCGGCAGCTGAGGATGACTGAGAAGACGCCC
AAACTAGCTCATCTAGAGGAAGTAAAAGTCGTAACAAGGTTTCCGTAGGTGAACCTGCGG
AAGGATCATTATCGGTTTGTG----------ACAACAAAGTGCTTCACAGTACGAGTTGA
AACATACATGACACGTGTGCTTGTAGATTGCTCT----TGTCA--GCATCTGC-AACACT
ACTACTCAAAAGTGTGCCTTTTTCGTGGGATGTCTACGTCACAAT-CAATACGCACACGA
ACGTGACGGAAGACTGGCTTCTAACGAAGTCAGTCGAGACTATAAAGCAGCTGCAGCAA-
-TTGATTCGCTGCCGATAGGCTGCCCTAACGAACGCTGTCGTTATTGTTGAT-----TTG
CACTGGCGGATGATTATA-TGTAGTGAACCAAAATCAACAACACACACGCACACGTACGT
TAGGGCGTATTGCATGCCGTCCCATATGAATAACCAATCGCGTTATCTTTTTTCAAACTA
T-TCCATATCGTAATTATGGTAT--GCAACAGTA-ATACA-TGTTGCTATACTTTAAAC-
ACGCTTCTACGCGTGGCAAATAA--TACACACTCTATGCGGTGGATCATTCGGCTTGTGG
ATCGATGAAGAACACAGCAAACGTTAATTTTTCTAACGCAAATTGCAGCTGTGATTTTAG
TCGCAGCTACGCCCGGTTGAGGGTCAGTTAATCAATAAATCGCTTGCCATTTGTTAATGC
AGGTGAATTGGCTGTTCACATT---GACTTTACGGTTAGTGTGTTAGCTTAAATTGCCAA
GCTTTTTGCAAAAAAAGCTTCGGTTTCTCTTGTTACATGTGCTGCTCTAGCAGTTCGTTG
TTTGTCAAACGTAC----ACACGGTTTATC-------------------GGTTGC----T
CTGTATG-ATCATGTTTATGTAC---------TAAGCAATCCGTTTGGCAAAGCTACT--
CTA-TGTAGCAGACAGCATGCGGACCAGTCGTTCGCATGTCTCGTCTCTAACGATAC---
-----TGCTTCTCACAT-------GCAAGA----AATCATTTTTGTGACCTCAGCTCGGA
CGAGACTACCCGCTGAATTTAAGCATATCAATAAGCGGAGGAA
>Neb_aur_MM_003_01
TTAGTTTACATGGATAACTGTGGTAATTCTAGAGCTAATACATGCAGCAAGCCTTGACCC
TTACGGGCAAGGCGCAGTTATTAGATCAAAAACCAATCGGTTGTACTTTCGGGTGCAGCC
GTTACTTTGGTGACTCTGAGTAACCACAGCGAACCGTATGGCCTCGTGCTCGACGGTCTG
TCAGTCAAGCAACTGCCTTATCAGCTTGTTGTTAGGTTATATGCCTAACAAGGCTTCAAC
GGGTAACGAACGATCGGGGTCGGATATCGGAGAGGGAGCTTGAGAAACGGCTACCACTTC
CAAGGAAGGCAGCAGGCGCGCAAATTACCCACTCTCGGCATGAGGAGGTAGCGATAAAAT
GTATCGATGCGGGGCCTTTAGTGCCTTCGTAATCGGAATGAGTACACTTTAAATCCTATA
ACGAGGACCTATTGGAGGGCAAGTCTGGTGCCAGCAGCCGCGGTAATTCCAGCTCCAATA
GCGTATATTAATGCTGCTGCGGTTAAAAAGCTCGTAGTCGGATCTGGGTTACCGGCGGGT
ACCGCATGTTGCTTCATGCTGCATGTCGTGTACTATACGTGTCGCTTCGGCGGCACTGCC
AGTGTAACGCTGTCTCGTGTAGGCACGTTATGCTGGTCGCCGGAACCACGGGCCGGGTTG
AGCAGCATGCTCTTAATTGCGTGTGTTGTTTACTCGGTGCGTTTACTTTGAAAAAATTGG
AGTGCTCAAAGCAAGCGTACAGTCGCTATGCGGCTTGAACAGTGGTGCATGGAATAATGG
AATAGGGCCTCGGTTCTATTTTGTTGGTTTTAAGATATCGAGGTAATGATTAAGAGGGAC
AGACGGGGACGTTTGTATTGCGACGTTAGAGGTGAAATTCTTGGATCGTCGCAAGACACA
CTAATGCGAAGAACTTAAGCATATTAATAAGCGGAGGAAAAGAAACCAACAGGGATATTC
TCAGTAACGGCGAGTGAAGAGAATAAAGCCCAGCGCTGAATCGTATTGCTTGCAAGAGTA
GTACGACATGTAGCGTGAAACTGGCGGCTGTTGATGTTGTCGATGCGTGTAAGTCTCCTT
GAGCGGGGCTCAGTCCCAGAGATGGTGCTAGGCCCGTATCGCGCATGACAAGTACAGCAA
CGCCCGCTTGTGGAGAGTCAGGTTGTTTGGGAACACAATCTAAAGCCGGTGGTACACTCC
ATCGAAGGCTAAATATGGCCACGAGTCCGATAGCGAACAAGTACCGTGAGGGAAAATTGA
AAAGCACTTTGAAGAGAGAGCGAAATAGTGCGTGAAACCGCTTAGAGGCAAGCAGATGGA
TTCTCGAAGGTGTGCATAGGATTACTGTAATAATATTCCTAGTTCTCACGCCACCACTGT
TGTTGACGTGCACCACACGCTGACATTTGGACGCTCGAGATTGGGACTCGTGCCTGCTTG
AGACGCTCGGTGTTGGACGCGTTGAGTTTCTGTGGCACGCAATAACAGAGCAGAGCATTT
GTCGTCGCTGTAAAGCGCCGACTGTGGCCGCTTGCTGATGCATAGTTTCGTTGTGGCGAG
GCGCAAGCTTCGACATGCGGTATGTATTGCAACTCGGCTACTAGTACCGGCAAGACGACT
T-TAAGACTCGGTGGCGAGTAAAGCTGTTTCGGCAGCTGAGGATGACTGAGAAGACGCCC
AAACTAGCTTATCTAGAGGAAGTAAAAGTCGTAACAAGGTTTCCGTAGGTGAACCTGCGG
AAGGATCATTATCGGTTTACACGAGTGCTTCACGCAAACGCGCGTGCAAGTACGAGTTGA
AACAC----GAAACGTGTG-TTGTAGATTGCTTTGCTCTGCTAAGGCATCTAC-AGTACT
GCCAAACAAA-GTGTGCCTCATTCGTGGGATGTCTACGTCACAATTCAATACGCACACGA
ACGTGACGGAAGACTGG-TCTTAACAACACCAGTCGAGACTATAAAGCAGCTGCAGCAA-
-ACGATTCGCTGCCAATAGGCTGCCTTAGCGGTTTGTTCTGTGTGTGCGT------GCTG
TACCGAATGTTGATTATGGTACA----CACGCACA-AACAA-ACAAGCGTACTATACCGC
TAAGGCGTATTGCATGCCGTCCCATATGA-CAACCAATCGCGTTACATTTTTTCAAACCA
AATACTTTATGTATGTATG--TATAGT---------TAAGCTGTTGCCTAACAAAACATA
ACACGCTTTTGCGTGGTAAATAAAATACACACTCTATGCGGTGGATCATTCGGCTCGTGG
ATCGATGAAGAACACAGCAAACGTTGATTTTTCTAACGCAAATTGCAGCTGTGATTTTAG
TCGCAGCTACGCCCGGGTGAGGGTCAGTTGATCAATAATTCACTTGCTTGATGT----GC
AAGTGCATTGGCTGTTCGCATA-----AGTT------TGTGCGTCAGCTTAAATTGCCAA
GCTGCT-------TTAGCTTCGGTCTTTCTTGTTA--TGTGTTGCTGTGGCAGT-CGTTG
TTTGTCGA-CGTATAT-TGCGTCGCTTGCC--GTGAACGTGTTTGTGCGAGATGCTGTTT
CTATTTGAAATGCCCGCACACACACACGTGCATTGGCAGAGCCGTTGACAAAGCTGCAAA
CTACTGTAGCAGACAGCATGCGGACCAGTCGTTCGCATTGCCTGTCTTTGACGATACTT-
-----TGCCTCTCACATT--GAATGCAAGACACACATCATTTTTGTGACCTCAGCTCGGA
CGAGATTACCCGCTGAATTTAAGCATATCAATAAGCGGAGGAA
>Neb_bur_MM_010_01
TTAGTTTACATGGATAACTGTGGTAATTCTAGAGCTAATACATGCAGCAAGCCTTGACCC
TTACGGGCAAGGCGCAGTTATTAGATCAAAAACCAATCGGTTGTACTTTCGGGTGCAGCC
GTTACTTTGGTGACTCTGAGTAACCACAGCGAACCGTATGGCCTCGTGCTCGACGGTCTG
TCAGTCAAGCAACTGCCTTATCAGCTTGTTGTTAGGTTATATGCCTAACAAGGCTTCAAC
GGGTAACGAACGATCGGGGTCGGATATCGGAGAGGGAGCTTGAGAAACGGCTACCACTTC
CAAGGAAGGCAGCAGGCGCGCAAATTACCCACTCTCGGCATGAGGAGGTAGCGATAAAAT
GTATCGATGCGGGGCCATTAGTGCCTTCGTAATCGGAATGAGTACACTTTAAATCCTATA
ACGAGGACCTATTGGAGGGCAAGTCTGGTGCCAGCAGCCGCGGTAATTCCAGCTCCAATA
GCGTATATTAATGCTGCTGCGGTTAAAAAGCTCGTAGTCGGATCTGGGTCTCCGGCGGGT
ACCGCATGTTGCTTCACGCAGCATGTCGTGTACTATACGTGTCGCTTCGGCGGCACTGCC
AGTGTAACGCTGTCTCATGTAGGCACGTTATGCTGGTCGCCGGAACCACGGGCCGGGTTG
AGCAGCATGCTCTTAATTGAGTGTGTTGTTTACTCGGTGCGTTTACTTTGAAAAAATTGG
AGTGCTCAAAGCAAGCGTACAGTCGCTATGCGGCTTGAACAGTGGTGCATGGAATAATGG
AATAGGGCCTCGGTTCTATTTTGTTGGTTTTAAGATATCGAGGTAATGATTAAGAGGGAC
AGACGGGGACGTTTGTATTGCGACGTTAGAGGTGAAATTCTTGGATCGTCGCAAGACACA
CTAATGCGAAGAACTTAAGCATATTAATAAGCGGAGGAAAAGAAACCAACAGGGATATTC
TCAGTAACGGCGAGTGAAGAGAATAAAGCCCAGCGCTGAATCGTATTGCTTGAAAGGGTA
GTACGACATGTAGCGTGAAACTGGCGGCTGTTGATGTTGTCGATGCGTGTAAGTCTCCTT
GAGCGGGGCTCAGTCCCAGAGATGGTGCTAGGCCCGTATCGCGCATGACAAGTACAGCAA
CGCCCGCTTGTGGAGAGTCAGGTTGTTTGGGAACACAATCTAAAGCCGGTGGTACACTCC
ATCGAAGGCTAAATATGGCCACGAGTCCGATAGCGAACAAGTACCGTGAGGGAAAATTGA
AAAGCACTTTGAAGAGAGAGCGAAATAGTGCGTGAAACCGCTTAGAGGCAAGCAGATGGA
TTCTCGAAGGTGTGCATAGGATTTTTTA-----GTTTCCTAGTTCTCACGCCACCACTGT
TGTTGACGTGCACCACACGCTGACATTTGGACGCTTGAGATTGGGACTCGTGCCTGCTTG
AGACGCTCGGTGTTGGACGTGTTGAGTTTCTGTGGCATGCAATAACAGAGCAGAGCATTT
GTCGTCGCTGTAAAGCGCCGACTGTAGCCGCTTGCTGATGCATAGTTTCGTTGTGGCGAG
GCGCAAGCTTCGACATGCGGTATGTATTGCAACTCGGCTATTAGTACCGGCAAGACGACT
T-TAAGACTCGGTGGCGAGTAAAGCTGTTTCGGCAGCTGAGGATGACTGAGAAGACGCCC
AAACTAGCTTATCTAGAGGAAGTAAAAGTCGTAACAAGGTTTCCGTAGGTGAACCTGCGG
AAGGATCATTATCGGTTTATACGAGTGCTTTACGCCAATGCGCGTGCAAGTACGAGTTAA
AACAC----GAAACGTGTG-TTGTAGATTGCCTT--TTCGTTAAGGCATCTAC-AATGCT
ACCATAAAA--GTGTGCCTTATTCGTGGGATGTCTACGTCACAATTCACTTCGCACACGA
ACGTGACGAAAGGCTGG-TTCTAACTAAACCAGTCGAGACTATAAAGCAGCTGCAGCAA-
-ATGAGTCGCTGCCAATAGGCTGCCTTAGCGGTTTGTTTTGCGTGTGTGTG----TGTTG
CATTGAAT-TCGATTATAATACATATACACACACACAACAA-ACAAGCGTTCTGTACCGC
TAAGGCGTATTGCATGCCGTCCCATATGA-CAACCAATCGCGTTACATTTTT-CAAACCA
AACACTTTACATATGTACGGTTACAGTAGCAATG--TATGTTGCTGCTTAACTAGAAACT
ACACGCTTTTGCGTGGTAAATAAA-AACACACTCTATGCGGTGGATCATTCGGCTCGTGG
ATCGATGAAGAACACAGCAAACGTTGATTTTTCTAACGCAAATTGCAGCTGTGATTTTAG
TCGCAGCTACGCCCGGTTGAGGGTCAGTTAATCAAAAAATCACTTGCTTGTTGC----A-
AAGTGCATTGGCTGTTCGCATATAAGCAATTGTGT-----GCGTCAGCTTAAATTGCCAA
GCTGTT-------GAAGCTTCGGTCTTTCTTGTTA--TGTGTTGCTGTGGCAGT-CGTTG
TTTGTCGA-CGTATAT-TGTGTTGCTTATC--GTGTACGTGTG--CGTGAGATGC---TC
CTATTAG--TGATGCCCATACGCAC--GTATATGGATAAAGCCGTTGACAATGCTACAA-
CGCATGTAGCAGACAGCATGCGGACCAGTCGTTCGCATTGCTCGTCTTCAACGATACTTT
T----TGCCTCTCACATTGAGTATGCAAGATACAAATCATTTTTGTGACCTCAGCTCGGA
CGAGATTACCCGCTGAATTTAAGCATATCAATAAGCGGAGGAA
>Neb_cir_ID_517_03
TTAGTTTACATGGATAACTGTGGTAATTCTAGAGCTAATACATGCAGCAAGCCTTGACCC
TTACGGGCAAGGCGCAGTTATTAGATCAAAAACCAATCGGTTGTACTTTCGAGTGCAGCC
GTTACTTTGGTGACTCTGAGTAACCACAGCGAACCGTATGGCCTCGTGCTCGACGGTCTG
TCAGTCAAGCAACTGCCTTATCAGCTTGTTGTTAGGTTATATGCCTAACAAGGCTTCAAC
GGGTAACGAACGATCGGGGTCGGATATCGGAGAGGGAGCTTGAGAAACGGCTACCACTTC
CAAGGAAGGCAGCAGGCGCGCAAATTACCCACTCTCGGCATGAGGAGGTAGCGATAAAAT
GTATCGATGCGGGGCCATTAGTGCCTTCGTAATCGGAATGAGTACACTTTAAATCCTATA
ACGAGGACCTATTGGAGGGCAAGTCTGGTGCCAGCAGCCGCGGTAATTCCAGCTCCAATA
GCGTATATTAATGCTGCTGCGGTTAAAAAGCTCGTAGTCGGATCTGGGTCACCGGCGGGT
ACCGCATGTTGCTTCATGCTGCATGTCGTGTACTATACGTGTCGCTTCGGCGGCACTGCC
AGTGTAATGCTGTCTCATGTAGGCACGTTATGCTGGTCGCCGGTACCACGGGCCGGGTTG
AGCAGCATGCTCTTAATTGAGTGTGTTGTTTACTCGGTGCGTTTACTTTGAAAAAATTGG
AGTGCTCAAAGCAAGCGTACAGTCGCTATGCGGCTTGAACAGTGGTGCATGGAATAATGG
AATAGGGCCTCGGTTCTATTTTGTTGGTTTTAAGATATCGAGGTAATGATTAAGAGGGAC
AGACGGGGACGTTTGTATTGCGACGTTAGAGGTGAAATTCTTGGATCGTCGCAAGACACA
CTAATGCGAAGAACTTAAGCATATTAATAAGCGGAGGAAAAGAAACCAACAGGGATATTC
TCAGTAACGGCGAGTGAAGAGAATAAAGCCCAGCGCTGAATCGTATTGCTCGCAAGGGTA
GTACGACATGTAGCGTGAAACTGGCGGCTGTTGATGTTGTCGATGCGTGTAAGTCTCCTT
GAGCGGGGCTCAGTCCCAGAGATGGTGCTAGGCCCGTATCGCGCATGACAAGTACAGCAA
CGCCCGCTTGTGGAGAGTCAGGTTGTTTGGGAACACAATCTAAAGCCGGTGGTACACTCC
ATCGAAGGCTAAATATGGCCACGAGTCCGATAGCGAACAAGTACCGTGAGGGAAAATTGA
AAAGCACTTTGAAGAGAGAGCGAAATAGTGCGTGAAACCGCTTAGAGGCAAGCAGATGGA
ATCTCGAAGGTGTGCATAGGATTTTTTATA---GTTTCCTAGTTCTCACGCCACCACTGT
TGTTGACGTGCACCACACGCTGACATTTGGACGCTTGAGATTGGGACTCGTGCCTGCTTG
AGACGCTCGGTGTTGGACGTGTTGAGTTTCTGTGGCATGCAATAACAGAGCAGAGCATTT
GTCGTCGCTGTAAAGCGCCGACTGTAGCCGCTTGCTGATGCATACTCTCGTTGTGGCGAG
GCGCAAGCTTCGACATGCGATGTGTATTGCAACTCGGCTACTAGTACCGGCAAGACGACT
T-TAAGACTCGGTGGCGAGTA???????????????????????????????????????
????????????????????????????????????????????????????????????
????????????????????????????????????????????????????????????
????????????????????????????????????????????????????????????
????????????????????????????????????????????????????????????
????????????????????????????????????????????????????????????
????????????????????????????????????????????????????????????
????????????????????????????????????????????????????????????
????????????????????????????????????????????????????????????
????????????????????????????????????????????????????????????
????????????????????????????????????????????????????????????
?????????????????????CGTTGATTTTTCTAACGCAAATTGCAGCTGTGATTTTAG
TCGCAGCTACGCCCGGTTGAGGGTCAGTTAATCAAAAA-TCACTTGCTTGTTGT----GT
AAGTGCATTGGCTGTTCGCATA--AGCAATTGTGTTATGTGCGTCAGCTTAAATAGCCAA
GCTGTA-------ACAGCTTCGGTCTTTCTTGTTA--TGTGTTGCTGTGGCAGT-CGTTG
TTTGTCGA-CGTATAC-TGCGTTGCTTATC--GTGTACGTGTGTGCGTGAGATGCG-CTC
CTATTAGGGTGATGCCCATACACACACGTATATGGATGAAGCCGTTGACAAAGCTACTA-
C---TGTAGCAGACAGCATGCGGACCAGTCGTTCGCATTGCTCGTCTTCAACGATACGTT
T----TGCCTCTCACATTTTGAATGCAAGATACAAATCATTTTTGTGACCTCAGCTCGGA
CGAGATTACCCGCTGAATTTAAGCATATCAATAAGCGGAGGAA
>Neb_ind_IN_040_01
TTAGTTTACATGGATAACTGTGGTAATTCTAGAGCTAATACATGCAGCAAGCCTTGACCC
TTACGGGCAAGGCGCAGTTATTAGATCAAAAACCAATCGGTTGTACTTTCGGGTGCAGCC
GTTACTTTGGTGACTCTGAGTAACCACAGCGAACCGTATGGCCTCGTGCTCGACGGTCTG
TCAGTCAAGCAACTGCCTTATCAGCTTGTTGTTAGGTTATATGCCTAACAAGGCTTCAAC
GGGTAACGAACGATCGGGGTCGGATATCGGAGAGGGAGCTTGAGAAACGGCTACCACTTC
CAAGGAAGGCAGCAGGCGCGCAAATTACCCACTCTCGGCATGAGGAGGTAGCGATAAAAT
GTATCGATGCGGGGCCATTAGTGCCTTCGTAATCGGAATGAGTACACTTTAAATCCTATA
ACGAGGACCTATTGGAGGGCAAGTCTGGTGCCAGCAGCCGCGGTAATTCCAGCTCCAATA
GCGTATATTAATGCTGCTGCGGTTAAAAAGCTCGTAGTCGGATCTGGGTTTCCGGCGGGT
ACCGCATGTTGCTTCACGCAGCATGTCGTGTACTATACGTGTCGCTTCGGCGGCACTGCC
AGTGTAATGCTGCCTCATGTAGGCACGTTATGCTGGTCGCCGGAACCACGGGCCGGGTTG
AGCAGCATGCCCTTAATTGAGTGTGTTGTTTACTCGGTGCGTTTACTTTGAAAAAATTGG
AGTGCTCAAAGCAAGCGTACAGTCGCTATGCGGCTTGAACAGTGGTGCATGGAATAATGG
AATAGGGCCTCGGTTCTATTTTGTTGGTTTTAAGATATCGAGGTAATGATTAAGAGGGAC
AGACGGGGACGTTTGTATTGCGACGTTAGAGGTGAAATTCTTGGATCGTCGCAAGACACA
CTAATGCGAAGAACTTAAGCATATTACTAAGCGGAGGAAAAGAAACCAACAGGGATATTC
TCAGTAACGGCGAGTGAAGAGAATAAAGCCCAGCGCTGAATCGTATTGCTTGAAAGGGTA
GTACGACATGTAGCGTGAAACTGGCGGCTGTTGATGTTGTCGATGCGTGTAAGTCTCCTT
GAGCGGGGCTCAGTCCCAGAGATGGTGCTAGGCCCGTATCGCGCATGACAAGTACAGCAA
CGCCCGCTTGTGGAGAGTCAGGTTGTTTGGGAACACAATCTAAAGCCGGTGGTACACTCC
ATCGAAGGCTAAATATGGCCACGAGTCCGATAGCGAACAAGTACCGTGAGGGAAAATTGA
AAAGCACTTTGAAGAGAGAGCGAAATAGTGCGTGAAACCGCTTAGAGGCAAGCAGATGGA
TTCTCGAAGGTGTGCATAGGATTTT---------TTTCCTAGTTCTCACGCCACCACTGT
TGTTGACGTGCACCACACGCTGACATTTGGACGCTTGAGATTGGGACTCGTGCCTGCTTG
AGACGCTCGGTGTTGGACGTGTTGAGTTTCTGTGGCATGCAATAACAGAGCAGAGCATTT
GTCGTCGCTGTAAAGCGCCGACTGTAGCCGCTTGCTGATGCATATTTTCGTTGTGCCGAG
GCGCAAGCTTCGACATGCGGTGTGTATTGCAACTCGGCTATTAGTACCGGCAAGACGACT
T-TAAGACTCGGTGGCGAGTAAAGCTGTTTCGGCAGCTGAGGATGACTGAGAAGACGCCC
AAACTAGCTTATCTAGAGGAAGTAAAAGTCGTAACAAGGTTTCCGTAGGTGAACCTGCGG
AAGGATCATTATCGGTTTATACGAGTGCTTAACGCGAATGCGCGTGCAAGTACGAGTTAA
AACAC----GAAACGTGTG-TTGCAGATTGCTTT--TTCATTAAAGCATTTGC-GATGCT
ACCATACAA--GTGTGCCTTATTCGTGGGATGTCTACGTCACAATTCACTTCGCACACGA
ACGTGACGGAAGGCTGG-TTCTAACTAAACCAGTCGAGACTATAAAGCAGCTGCAGCAA-
-ATGAGTCGCTGCCAATAGGCTGCCTTAGCGGTTTGTTTTGCGTGTGTGTGTGTGTGTTG
TATCGAAATTTGATTGCGGTACA----TTCACACACAACAA-ACAAATGTACTATACCGC
TAAGGCGTATTGCATGCCGTCCCATATGA-CAACCAATCGCGTTACATTTTTTCAAACCA
AATACTTTATGTATGTACGGTTACAGCAGCAACGTATGTGTTGCTGCTTAACTAGACACA
ACACGCTTTGGCGTGCTAAATAAA-CACACACTCTATGCGGTGGATCATTCGGCTCGTGG
ATCGATGAAGAACACAGCAAA???????????????????????????????????????
????????????????????????????????????????????????????????????
????????????????????????????????????????????????????????????
????????????????????????????????????????????????????????????
????????????????????????????????????????????????????????????
????????????????????????????????????????????????????????????
????????????????????????????????????????????????????????????
????????????????????????????????????????????????????????????
???????????????????????????????????????????
>Neb_ret_GB_031_01
TTATTTTACATGGATAACTGTGGTAATTCTAGAGCTAATACATGCAGCAAGCCTTGACCC
TTACGGGCAAGGCGCAGTTATTAGATCAAAAACCAATCGGTTGTACTTTCGGGTGCAGCC
GTTACTTTGGTGACTCTGAGTAACCACAGCGAACCGTATGGCCTCGTGCTCGACGGTCTG
TCAGTCAAGCAACTGCCTTATCAGCTTGTTGTTAGGTTATATGCCTAACAAGGCTTCAAC
GGGTAACGAACGATCGGGGTCGGATATCGGAGAGGGAGCTTGAGAAACGGCTACCACTTC
CAAGGAAGGCAGCAGGCGCGCAAATTACCCACTCTCGGCATGAGGAGGTAGCGATAAAAT
GTATCGATGCGGGGCCTTTAGTGCCTTCGTAATCGGAATGAGTACACTTTAAATCCTATA
ACGAGGACCTATTGGAGGGCAAGTCTGGTGCCAGCAGCCGCGGTAATTCCAGCTCCAATA
GCGTATATTAATGCTGCTGCGGTTAAAAAGCTCGTAGTCGGATCTGGGTTACCGGCGGGT
ACCGCATGTTGCTTCATGCAGCATGTCGTGTACTATACGTGTCGCTTCGGCGGCACTGCC
AGTGTAATGCTGTCTCGTGTAGGCACGTTATGCTGGTCGCCGGAACCACGGGCCGGGTTG
AGCAGCATGCTCTTAATTGAGTGTGTTGTTTACTCGGTGCGTTTACTTTGAAAAAATTGG
AGTGCTCAAAGCAAGCGTACAGTCGCTATGCGGCTTGAACAGTGGTGCATGGAATAATGG
AATAGGGCCTCGGTTCTATTTTGTTGGTTTTAAGATATCGAGGTAATGATTAAGAGGGAC
AGACGGGGACGTTTGTATTGCGACGTTAGAGGTGAAATTCTTGGATCGTCGCAAGACACA
CTAATGCGAAGAACTTAAGCATATTAATAAGCGGAGGAAAAGAAACCAACAGGGATATTC
TCAGTAACGGCGAGTGAAGAGAATAGAGCCCAGCGCTGAATCGTATTGCTTGCAAGAGTA
GTACGACATGTAGCGTGAAACTGGCGACTGTTGATGTTGTCGATGCGTGTAAGTCTCCTT
GAGCGGGGCTCAGTCCCAGAGATGGTGCTAGGCCCGTATCGCGCATGACAAGTACAGCAA
CGCCCGCTTGTGGAGAGTCAGGTTGTTTGGGAACACAATCTAAAGCCGGTGGTACACTCC
ATCGAAGGCTAAATATGGCCACGAGTCCGATAGCGAACAAGTACCGTGAGGGAAAATTGA
AAAGCACTTTGAAGAGAGAGCGAAATAGTGCGTGAAACCGCTTAGAGGCAAGCAGATGGA
TTCTCGAAGGTGTGCATAGGATTATTACT-----ATTCCTAGTTCTCACGCCACCACTGT
TGTTGACGTGCACCATACGCTGACATTTGGACGCTTGAGATTGGGACTCGTGCCTGCTTG
AGACGCTCGGTGTTGGACGTGTTGAGTTTCTGTGGCATGCAATAACAGAGCAGAGCATTT
GTCGTCGCTGTAAAGCGCCGACTGTAGCCGCTTGCTGATGCATATTTTCGTTGTGGCGAG
GCGCAAGCTTCGACATGCGATATGTATTGCAACTCGGCTATTAGTACCGGCAAGACGACT
T-TAAGACTCGGTGGCGAGTAAAGCTGCTTCGGCAGCTGAGGATGACTGAGAAGACGCCC
AAACTAGCTTATCTAGAGGAAGTAAAAGTCGTAACAAGGTTTCCGTAGGTGAACCTGCGG
AAGGATCATTATCGGTTTATACAAGTGCTTTACGCAAACACGCGTGCAAGTACGAGTTAA
AACAC----GAAACGTGTG-TTGTAGATTGCTTT--TTTGCTAGAGCATCTAC-AATGCT
ACCATACAA--GTGTGCCTTATTCGTGGGATGTCTACGTCACAATTCAACACGCACACGA
ACGTGACGGAAGACTGG-TCCTAACAAAACCAGTCGAGACTATAAAGCAGCTGCAGCAA-
-ATGATTCGCTGCCAATAGGCTGCCTTAGCGGTTCGTTTTGCGT------------GCTG
TATCGCTCGTTGATTATGGTACA----CACACACA-AACAA-ACAAGCGTATTATACCGT
TAAGGCGTATTGCATGCCGTCCCATATGA-CAACCAATCGCGTTACATTTTT-CAAACCA
AATACCATATGTATGTATGGTTA--GCAGCAATG--TATGTTGTTGCTAAACTAAACACA
ACACGCTTTTGCGTGGTAAATAAAATACACACTCTATGCGGTGGATCATTCGGCTCGTGG
ATCGATGAAGAACACAGCAAACGTTGATTTTTCTAACGCAAATTGCAGCTGTAATTTTAG
TTGCAGCTACGCTCGGTTGAGGGTCAGTTGATTAATAAATCACTTGCTTGTTGTAAATGC
AAGTGCATTGGCTGTTCGCATG-----AATT--------TGTGTCAGCTTAAATTGCCAA
GCTGTT-------ATAGCTTTGGTCTTTCTTGTTA--TGTGTTGCTGTGGCAGT-CGTTG
TTTGTTAA-CGTAT---TGTGTTGCTTGTC--GTGTACGTGTG--CGTGAGATGC---TC
CTATATG--TGATGCCTACTCACAC--GTATATTGATAGAGCCGTTGACAAAACTACAAA
CTACTGTAGCAGACAGCATGCGGACCAGTCGTTCGTATTGCTTGTCTTCAACGATATATA
TACATTGCCTCTCACATT--GAACGCAAGA--CAAATCATTTTTGTGACCTCAGCTCGAA
CGAGATTACCCGCTGAATTTAAGCATATCAATAAGCGGAGGAA
